# Supplementary material for: Ecomorphological Variation of the Wireworm Cephalic Capsule: Studying the Interaction of Environment and Geometric Shape
Source: PLoS One. 2014 Jul 8;9(7):e102059. doi: 10.1371/journal.pone.0102059 (PMC4086975; doi:10.1371/journal.pone.0102059)
Supplement: Table S1 — Anatomical Description of the 14th Landmarks in Agriotes Schall. (XLSX) [file pone.0102059.s001.xlsx]

## Sheet: Sheet1
Table S1: Anatomical Description of the 14th Landmarks in Agriotes Schall.
	N° Landmark	Anatomical description
	1	lef outer edge of first and second ankle of maxillary palpi
	2	left inner edge of first and second ankle of maxillary palpi
	3	left base of hair on mentum
	4	right base of hair on mentum
	5	right inner edge of first and second ankle of maxillary palpi
	6	right outer edge of first and second ankle of maxillary palpi
	7	left juncture of mentum and submentum
	8	right juncture of mentum and submentum
	9	left base of hair on stipes
	10	right base of hair on stipes
	11	left juncture between submentum and cardo and alocardo
	12	right juncture between submentum and cardo and alocardo
	13	left base of cardo and alocardo
	14	right base of cardo and alocardo
