# Supplementary material for: Ecomorphological Variation of the Wireworm Cephalic Capsule: Studying the Interaction of Environment and Geometric Shape
Source: PLoS One. 2014 Jul 8;9(7):e102059. doi: 10.1371/journal.pone.0102059 (PMC4086975; doi:10.1371/journal.pone.0102059)
Supplement: Table S2 — Raw Landmark dataset. (TXT) [file pone.0102059.s002.txt]

Id	RawCoord1	RawCoord2	RawCoord3	RawCoord4	RawCoord5	RawCoord6	RawCoord7	RawCoord8	RawCoord9	RawCoord10	RawCoord11	RawCoord12	RawCoord13	RawCoord14	RawCoord15	RawCoord16	RawCoord17	RawCoord18	RawCoord19	RawCoord20	RawCoord21	RawCoord22	RawCoord23	RawCoord24	RawCoord25	RawCoord26	RawCoord27	RawCoord28
01_001	1.019205	0.57794	0.978593	0.677908	0.840356	0.813802	0.838794	0.930171	0.917675	1.097305	0.978593	1.180091	1.0153	0.784124	1.026234	0.941105	1.137136	0.491249	1.144165	1.261315	1.72601	0.775533	1.713514	0.950477	1.807234	0.859881	1.805672	0.884092
01_002	1.232418	0.988746	1.168376	1.099648	1.042635	1.244914	1.04654	1.331605	1.188682	1.469842	1.255067	1.567467	1.223827	1.198835	1.240228	1.349568	1.332386	0.900493	1.3800270000000001	1.620575	1.9415660000000001	1.1746240000000001	1.950938	1.320671	2.006389	1.217579	2.007951	1.2378850000000001
01_003	1.212112	0.819269	1.188682	0.950477	1.096524	1.094181	1.1199540000000001	1.193368	1.247257	1.316766	1.31208	1.42923	1.255067	1.064503	1.275373	1.186339	1.324576	0.731016	1.442507	1.467499	1.849408	0.952039	1.857218	1.084809	1.971244	0.983279	1.971244	1.025453
01_004	0.852852	1.03092	0.834889	1.137917	0.784905	1.305832	0.823955	1.4104860000000001	0.9325140000000001	1.513578	0.996556	1.602612	0.9543820000000001	1.219141	0.996556	1.36675	0.982498	0.891121	1.199616	1.639319	1.560438	1.023891	1.588554	1.217579	1.686179	1.088714	1.693208	1.121516
01_005	1.208988	0.953601	1.195711	1.051226	1.1090200000000001	1.212112	1.118392	1.301927	1.234761	1.462032	1.283964	1.550285	1.317547	1.1636900000000001	1.350349	1.329262	1.409705	0.845042	1.494053	1.598707	2.002484	1.108239	2.000922	1.2706870000000001	2.125882	1.1527560000000001	2.129787	1.183996
01_006	1.177748	0.884092	1.166033	0.994213	1.016862	1.1636900000000001	1.024672	1.272249	1.169938	1.42923	1.191806	1.533884	1.2269510000000001	1.10121	1.230856	1.272249	1.376122	0.778657	1.4128290000000001	1.609641	1.995455	1.110582	1.984521	1.283964	2.1001090000000002	1.173062	2.098547	1.198835
01_007	1.153537	0.806773	1.107458	0.893464	0.956725	1.049664	0.962192	1.13245	1.105896	1.2706870000000001	1.164471	1.383151	1.160566	1.012957	1.172281	1.1636900000000001	1.282402	0.714615	1.269906	1.462032	1.857218	0.991089	1.849408	1.143384	1.923603	1.064503	1.92126	1.095743
01_008	1.142603	0.955944	1.134793	1.060598	1.022329	1.244914	1.034044	1.298022	1.155099	1.42923	1.208988	1.519045	1.225389	1.167595	1.2378850000000001	1.300365	1.283964	0.838013	1.363626	1.583868	1.934537	1.094181	1.943909	1.246476	2.004827	1.13245	2.006389	1.158223
01_010	1.08559	0.725549	1.030139	0.855976	0.9106460000000001	1.06997	0.930952	1.1715	1.0871520000000001	1.333167	1.168376	1.45266	1.118392	1.005147	1.14026	1.1746240000000001	1.199616	0.644325	1.3472250000000001	1.537789	1.879086	0.916894	1.873619	1.10121	1.99155	0.9817170000000001	1.989988	0.99968
01_011	1.223827	0.797401	1.162909	0.916894	0.993432	1.116049	1.004366	1.212112	1.201178	1.419858	1.295679	1.506549	1.212112	1.097305	1.217579	1.187901	1.350349	0.698214	1.438602	1.578401	2.041534	1.033263	2.041534	1.197273	2.166494	1.088714	2.166494	1.1308880000000001
01_012	0.887997	0.847385	0.867691	0.948134	0.795839	1.13245	0.807554	1.230075	0.856757	1.388618	0.9379810000000001	1.49171	0.996556	1.116049	1.004366	1.231637	1.1090200000000001	0.763818	1.155099	1.5744960000000001	1.754126	1.033263	1.750221	1.193368	1.816606	1.116049	1.818168	1.14026
01_013	1.100429	0.684937	1.0652840000000001	0.717739	1.044978	1.029358	1.0543500000000001	1.125421	1.114487	1.372217	1.195711	1.426887	1.206645	0.952039	1.212112	1.14026	1.191806	0.699776	1.229294	1.419858	1.744754	0.920799	1.740849	1.102772	1.815044	0.9981180000000001	1.818168	1.029358
01_014	1.091057	0.927828	1.061379	1.002023	1.04654	1.14026	1.055912	1.235542	1.194149	1.408924	1.251162	1.504987	1.275373	1.14026	1.286307	1.255848	1.313642	0.819269	1.430011	1.558095	1.9306320000000001	1.019986	1.926727	1.176967	2.002484	1.075437	2.007951	1.112144
01_015	1.24179	0.84348	1.169938	0.884092	1.066846	1.1527560000000001	1.0762180000000001	1.235542	1.229294	1.482338	1.309737	1.52295	1.252724	1.106677	1.262096	1.231637	1.323014	0.795839	1.383932	1.5416940000000001	1.899392	1.033263	1.9196980000000001	1.162128	1.986083	1.090276	1.989988	1.110582
01_016	1.230856	0.751322	1.199616	0.848947	1.026234	0.9707830000000001	0.998899	1.045759	1.0762180000000001	1.250381	1.114487	1.342539	1.223827	0.983279	1.198054	1.094181	1.435478	0.688842	1.263658	1.471404	1.950938	1.14026	1.900954	1.290993	2.032162	1.204302	2.028257	1.228513
01_017	1.072313	0.946572	1.034044	1.049664	0.977031	1.182434	0.973126	1.250381	1.057474	1.388618	1.123859	1.449536	1.1199540000000001	1.1418220000000001	1.134793	1.251943	1.164471	0.891121	1.221484	1.508111	1.697113	1.080904	1.704142	1.197273	1.746316	1.134012	1.748659	1.1527560000000001
01_018	0.991089	1.036387	0.977031	1.136355	0.891902	1.307394	0.924704	1.387056	1.1090200000000001	1.5635620000000001	1.17931	1.59324	1.061379	1.2378850000000001	1.094181	1.342539	1.1199540000000001	0.941105	1.251162	1.611203	1.724448	1.094181	1.744754	1.243352	1.800205	1.147289	1.803329	1.166033
01_019	1.245695	0.873158	1.230856	0.9762500000000001	1.1090200000000001	1.166033	1.122297	1.263658	1.287869	1.407362	1.348787	1.493272	1.291774	1.117611	1.323014	1.246476	1.411267	0.77319	1.522169	1.5416940000000001	1.96031	1.00749	1.956405	1.1636900000000001	2.098547	1.040292	2.098547	1.06997
01_020	1.153537	0.916894	1.1090200000000001	1.027796	0.985622	1.20274	1.002804	1.2816210000000001	1.169938	1.39799	1.2496	1.479214	1.186339	1.126983	1.2050830000000001	1.239447	1.266001	0.828641	1.330043	1.528417	1.792395	1.019986	1.829102	1.166033	1.875181	1.059036	1.877524	1.079342
01_021	1.332386	0.81224	1.289431	0.887216	1.166033	1.022329	1.164471	1.106677	1.27303	1.241009	1.330043	1.329262	1.350349	0.9981180000000001	1.340977	1.112144	1.451879	0.740388	1.44485	1.403457	1.972806	0.979374	1.96031	1.126983	2.028257	1.03873	2.0306	1.075437
01_022	1.234761	0.832546	1.184777	0.911427	1.061379	0.9981180000000001	1.035606	1.090276	1.131669	1.231637	1.177748	1.322233	1.232418	1.002023	1.221484	1.136355	1.350349	0.74195	1.286307	1.395647	1.833007	1.06997	1.815044	1.215236	1.893925	1.1308880000000001	1.893925	1.147289
01_023	1.162909	0.841137	1.105896	0.90596	1.039511	1.180091	1.037168	1.266782	1.232418	1.524512	1.323014	1.562	1.203521	1.121516	1.221484	1.26522	1.217579	0.797401	1.381589	1.570591	1.833007	1.00749	1.846284	1.148851	1.938442	1.036387	1.940004	1.059036
01_024	1.055912	0.959068	1.039511	1.051226	0.967659	1.187901	0.974688	1.266782	1.0980860000000001	1.372217	1.137136	1.447193	1.131669	1.1418220000000001	1.144165	1.2488190000000001	1.199616	0.873158	1.289431	1.493272	1.691646	1.060598	1.704142	1.182434	1.785366	1.086371	1.789271	1.102772
01_025	1.14026	0.955944	1.138698	1.044197	1.062941	1.166033	1.088714	1.23398	1.21055	1.318328	1.255067	1.401114	1.229294	1.114487	1.260534	1.223046	1.266001	0.83567	1.407362	1.449536	1.816606	0.948134	1.847846	1.066065	1.882991	0.994213	1.884553	1.0106140000000001
01_026	1.107458	0.756789	1.062941	0.861443	1.091057	1.167595	1.101991	1.241009	1.214455	1.441726	1.278497	1.497177	1.2160170000000001	1.094181	1.24179	1.235542	1.137136	0.755227	1.319109	1.512016	1.755688	0.984841	1.7798990000000001	1.136355	1.846284	1.042635	1.849408	1.059036
01_027L	1.2050830000000001	0.916894	1.190244	1.012957	1.112925	1.173062	1.123859	1.263658	1.214455	1.401114	1.287869	1.476871	1.301146	1.145727	1.31208	1.2378850000000001	1.372998	0.819269	1.466718	1.548723	1.969682	0.9817170000000001	1.986083	1.137917	2.0782410000000002	1.044197	2.083708	1.079342
01_028	1.1090200000000001	0.880187	1.0980860000000001	0.979374	1.004366	1.147289	1.022329	1.243352	1.172281	1.348006	1.195711	1.456565	1.201178	1.084809	1.229294	1.213674	1.293336	0.775533	1.393304	1.515921	1.879086	0.924704	1.903297	1.090276	2.026695	0.994213	2.028257	1.022329
01_030	1.166033	0.817707	1.11683	0.907522	0.9598490000000001	1.049664	0.9543820000000001	1.151194	1.101991	1.318328	1.162909	1.419858	1.173843	1.040292	1.172281	1.173062	1.302708	0.703681	1.289431	1.5307600000000001	1.910326	1.019986	1.915793	1.197273	2.039191	1.091838	2.037629	1.1199540000000001
01_031	1.127764	0.832546	1.129326	0.924704	1.035606	1.084809	1.039511	1.162128	1.162909	1.294898	1.223827	1.388618	1.221484	1.033263	1.232418	1.167595	1.282402	0.7107100000000001	1.3800270000000001	1.449536	1.872057	0.935638	1.879086	1.080904	1.96031	0.99968	1.96031	1.019986
01_032	1.101991	0.898931	1.066846	1.002023	0.950477	1.182434	0.950477	1.2706870000000001	1.061379	1.4237630000000001	1.112925	1.512016	1.1199540000000001	1.143384	1.126202	1.263658	1.263658	0.81224	1.276935	1.590897	1.862685	1.128545	1.846284	1.289431	1.969682	1.173062	1.969682	1.19493
01_033	1.138698	0.885654	1.092619	1.00749	0.962192	1.151194	0.956725	1.228513	1.127764	1.472966	1.194149	1.504987	1.151975	1.121516	1.159004	1.263658	1.262096	0.827079	1.27303	1.528417	1.800205	1.123078	1.7908330000000001	1.280059	1.923603	1.166033	1.92126	1.186339
01_034	1.276935	0.771628	1.199616	0.852852	1.088714	1.044197	1.091057	1.1308880000000001	1.219922	1.274592	1.275373	1.361283	1.276935	1.025453	1.278497	1.136355	1.4058	0.7435120000000001	1.387056	1.462032	1.967339	1.042635	1.949376	1.197273	2.010294	1.106677	2.010294	1.123078
01_035	1.190244	0.813802	1.162909	0.893464	1.059817	1.022329	1.0652840000000001	1.125421	1.166033	1.2488190000000001	1.180872	1.337072	1.229294	1.012957	1.234761	1.126983	1.340977	0.729454	1.340977	1.4237630000000001	1.862685	0.9817170000000001	1.869714	1.121516	1.964215	1.048102	1.965777	1.066065
01_036	1.159004	0.845042	1.105896	0.884092	1.030139	1.147289	1.030139	1.244914	1.175405	1.384713	1.236323	1.479214	1.203521	1.128545	1.219922	1.2597530000000001	1.255067	0.815364	1.309737	1.5416940000000001	1.831445	1.051226	1.840817	1.208207	1.895487	1.126983	1.895487	1.145727
01_037	1.122297	0.865348	1.103553	0.96844	0.991089	1.099648	0.982498	1.182434	1.107458	1.342539	1.123859	1.438602	1.184777	1.084809	1.177748	1.204302	1.321452	0.782562	1.289431	1.526855	1.884553	1.10121	1.873619	1.26522	1.958748	1.167595	1.956405	1.186339
01_038	1.180872	0.852852	1.142603	0.941105	1.011395	1.071532	1.004366	1.162128	1.122297	1.322233	1.166033	1.419858	1.201178	1.068408	1.201178	1.213674	1.302708	0.789591	1.308175	1.52295	1.864247	1.186339	1.877524	1.049664	1.9196980000000001	1.116049	1.918136	1.147289
01_039	1.081685	0.821612	1.0153	0.907522	0.891902	1.06216	0.886435	1.1418220000000001	1.005928	1.316766	1.070751	1.384713	1.091057	1.053569	1.0762180000000001	1.1746240000000001	1.186339	0.7325780000000001	1.164471	1.480776	1.775994	1.053569	1.759593	1.205864	1.8236350000000001	1.123078	1.820511	1.134012
01_040	1.251162	0.809897	1.172281	0.848947	0.998899	1.105115	1.002804	1.191806	1.164471	1.348006	1.234761	1.441726	1.188682	1.066065	1.188682	1.20274	1.31208	0.775533	1.321452	1.490148	1.892363	1.079342	1.8868960000000001	1.228513	1.96031	1.123078	1.96031	1.1418220000000001
01_041	1.201178	0.674003	1.195711	0.778657	1.061379	0.900493	1.068408	0.9981180000000001	1.153537	1.151194	1.173843	1.231637	1.260534	0.909865	1.255067	1.025453	1.370655	0.60918	1.344882	1.318328	1.903297	0.931733	1.888458	1.076999	1.986083	0.988746	1.986083	1.00749
01_042	0.969221	0.972345	0.947353	1.0106140000000001	0.847385	1.1199540000000001	0.841918	1.20274	0.982498	1.355035	1.037168	1.415953	1.0153	1.090276	1.016862	1.241009	1.083247	0.834108	1.112925	1.497177	1.6268230000000001	1.060598	1.625261	1.197273	1.676807	1.123078	1.674464	1.1418220000000001
02_001	1.019986	0.820831	1.005147	0.928609	0.873158	1.049664	0.870034	1.139479	0.973907	1.283183	0.9817170000000001	1.380808	1.084028	1.062941	1.07778	1.1527560000000001	1.199616	0.739607	1.137917	1.469061	1.776775	1.230075	1.8017670000000001	1.080904	1.851751	1.1527560000000001	1.851751	1.178529
02_002	1.082466	0.651354	1.037168	0.786467	0.87472	0.96063	0.859881	1.070751	0.98406	1.236323	1.012176	1.351911	1.094181	0.969221	1.089495	1.074656	1.2597530000000001	0.57794	1.184777	1.479214	1.836912	0.950477	1.815044	1.14807	1.973587	1.03092	1.967339	1.07778
02_003	1.013738	0.800525	0.978593	0.89034	0.884873	1.108239	0.895026	1.199616	1.028577	1.3472250000000001	1.094181	1.447193	1.082466	1.0324820000000001	1.104334	1.198054	1.169157	0.696652	1.261315	1.505768	1.724448	0.925485	1.746316	1.096524	1.841598	0.98406	1.844722	1.029358
02_004	1.211331	0.840356	1.231637	0.9543820000000001	1.107458	1.082466	1.117611	1.186339	1.201178	1.320671	1.229294	1.430792	1.298022	1.061379	1.3034890000000001	1.206645	1.385494	0.7435120000000001	1.426887	1.52295	2.035286	1.051226	2.035286	1.199616	2.115729	1.082466	2.119634	1.102772
02_005	1.097305	0.8200500000000001	1.102772	0.916894	0.950477	1.064503	0.946572	1.162909	1.0543500000000001	1.305051	1.073875	1.412048	1.154318	1.057474	1.159004	1.203521	1.298022	0.734921	1.2597530000000001	1.490929	1.910326	1.0543500000000001	1.901735	1.219922	1.954062	1.104334	1.950157	1.137917
02_006	0.985622	0.915332	0.953601	1.024672	0.853633	1.159785	0.865348	1.243352	0.9653160000000001	1.419077	1.009052	1.509673	1.03873	1.1527560000000001	1.040292	1.244914	1.154318	0.81224	1.192587	1.583087	1.704923	1.067627	1.709609	1.223046	1.8017670000000001	1.143384	1.804891	1.162909
02_007	1.123859	0.800525	1.122297	0.863786	0.980155	0.9871840000000001	0.977031	1.079342	1.097305	1.224608	1.151194	1.298803	1.15588	1.004366	1.157442	1.079342	1.315204	0.74976	1.248038	1.370655	1.768184	1.027796	1.761155	1.137917	1.848627	1.073094	1.847065	1.094181
02_008	1.089495	0.902055	1.075437	1.00749	0.9270470000000001	1.19493	0.935638	1.301927	1.067627	1.469061	1.126202	1.564343	1.123859	1.176186	1.137917	1.2816210000000001	1.2378850000000001	0.800525	1.29646	1.634633	1.907202	1.102772	1.916574	1.263658	1.989207	1.159785	1.990769	1.178529
02_010	0.995775	0.77319	0.953601	0.884092	0.786467	1.049664	0.788029	1.134793	0.87472	1.231637	0.928609	1.313642	0.998899	1.036387	1.003585	1.166814	1.13245	0.706805	1.119173	1.495615	1.761155	1.024672	1.751002	1.183215	1.860342	1.10121	1.860342	1.116049
02_011	0.920018	0.753665	0.900493	0.850509	0.808335	1.012957	0.816145	1.087933	0.909865	1.253505	0.940324	1.357378	0.988746	0.980936	0.997337	1.112925	1.092619	0.652916	1.126202	1.422201	1.7142950000000001	0.938762	1.708047	1.092619	1.7963	0.989527	1.7963	1.009052
02_012	1.149632	0.815364	1.141041	0.928609	1.002023	1.07778	1.003585	1.184777	1.129326	1.333948	1.129326	1.448755	1.22617	1.055912	1.221484	1.209769	1.351911	0.7029	1.34332	1.555752	2.015761	1.064503	2.00717	1.230075	2.093861	1.102772	2.096204	1.126202
02_013	1.094181	0.808335	1.073875	0.934076	0.91377	1.116049	0.908303	1.208207	1.050445	1.407362	1.08559	1.524512	1.141041	1.094181	1.144165	1.244914	1.3034890000000001	0.696652	1.309737	1.61667	1.980616	1.087933	1.98374	1.287088	2.084489	1.14807	2.084489	1.164471
02_014	1.016862	0.922361	1.028577	1.024672	0.920018	1.162909	0.9215800000000001	1.273811	1.070751	1.439383	1.105896	1.542475	1.112144	1.164471	1.120735	1.276935	1.20274	0.805211	1.306613	1.61667	1.863466	1.086371	1.8650280000000001	1.253505	1.980616	1.137917	1.980616	1.156661
02_015	1.044197	0.800525	1.044197	0.935638	0.906741	1.127764	0.9215800000000001	1.215236	1.119173	1.357378	1.208207	1.457346	1.1308880000000001	1.045759	1.164471	1.21836	1.2597530000000001	0.646668	1.316766	1.55419	1.951719	0.9051790000000001	1.986864	1.096524	2.040753	0.9926510000000001	2.040753	1.017643
02_016	0.977031	0.833327	0.96063	0.963754	0.789591	1.102772	0.7927150000000001	1.208207	0.933295	1.412048	0.925485	1.515921	1.009052	1.099648	0.995775	1.263658	1.1746240000000001	0.7599130000000001	1.105896	1.611203	1.797862	1.151194	1.768184	1.3472250000000001	1.876743	1.233199	1.8783050000000001	1.250381
02_017	0.846604	0.731797	0.777876	0.805211	0.697433	0.962192	0.674003	1.166814	0.763037	1.280059	0.79662	1.392523	0.888778	1.005928	0.881749	1.143384	0.975469	0.693528	0.985622	1.474528	1.595583	1.034044	1.597145	1.196492	1.7182	1.07778	1.721324	1.114487
02_018	1.094181	0.623238	1.06216	0.731797	0.918456	0.912208	0.918456	1.037949	1.063722	1.238666	1.084028	1.370655	1.209769	0.940324	1.205864	1.0762180000000001	1.31989	0.551386	1.305051	1.532322	2.114167	0.934076	2.084489	1.151194	2.193048	1.041073	2.191486	1.067627
02_019	1.2378850000000001	0.708367	1.221484	0.821612	1.070751	0.982498	1.066065	1.086371	1.204302	1.250381	1.209769	1.357378	1.287869	0.969221	1.2816210000000001	1.105896	1.457346	0.6248	1.383151	1.445631	2.058716	0.973907	2.052468	1.134793	2.156341	1.061379	2.156341	1.07778
02_020	1.055912	0.795058	1.040292	0.89034	0.891902	1.044197	0.89815	1.141041	1.028577	1.291774	1.027015	1.39018	1.120735	1.044197	1.119173	1.155099	1.243352	0.730235	1.2378850000000001	1.49952	1.829883	1.039511	1.826759	1.191806	1.9634340000000001	1.12464	1.965777	1.146508
02_021	0.877063	0.885654	0.858319	0.972345	0.770066	1.1199540000000001	0.771628	1.221484	0.873158	1.355816	0.920018	1.440945	0.916894	1.092619	0.91377	1.199616	1.035606	0.784905	1.08559	1.489367	1.517483	1.002804	1.532322	1.144946	1.634633	1.047321	1.640881	1.074656
02_022	1.241009	0.852071	1.157442	0.9051790000000001	1.059036	1.129326	1.067627	1.221484	1.205864	1.3690930000000001	1.236323	1.462813	1.262877	1.094181	1.274592	1.233199	1.356597	0.766942	1.422201	1.539351	1.993893	1.057474	1.997017	1.208207	2.115729	1.10121	2.119634	1.129326
02_023	0.928609	0.989527	0.909865	1.079342	0.863005	1.221484	0.884873	1.305051	0.980155	1.42923	1.0153	1.50733	0.995775	1.184777	1.0106140000000001	1.305051	1.0543500000000001	0.900493	1.164471	1.549504	1.532322	1.111363	1.5307600000000001	1.243352	1.630728	1.164471	1.63229	1.183215
02_024	0.918456	0.8255170000000001	0.906741	0.916894	0.848166	1.0980860000000001	0.859881	1.187901	0.952039	1.362064	1.028577	1.433916	1.0324820000000001	1.0543500000000001	1.047321	1.206645	1.102772	0.7216440000000001	1.176186	1.539351	1.731477	0.955944	1.739287	1.121516	1.791614	1.0324820000000001	1.791614	1.052788
02_025	0.946572	0.79662	0.9372	0.872377	0.813021	0.9926510000000001	0.818488	1.073094	0.9215800000000001	1.2269510000000001	0.930171	1.31208	0.99187	0.979374	0.990308	1.084809	1.104334	0.709929	1.105896	1.398771	1.634633	0.972345	1.642443	1.114487	1.724448	1.042635	1.724448	1.064503
02_026	1.082466	0.823955	1.091057	0.922361	0.9871840000000001	1.055912	0.9817170000000001	1.162909	1.116049	1.294898	1.119173	1.394085	1.166033	1.042635	1.17931	1.166814	1.269906	0.709929	1.311299	1.4760900000000001	1.841598	0.977812	1.850189	1.131669	1.96031	1.0324820000000001	1.957186	1.051226
02_027	1.034044	0.838794	1.009052	0.969221	0.823174	1.155099	0.8364510000000001	1.26522	1.019205	1.467499	1.079342	1.56981	1.072313	1.1527560000000001	1.07778	1.263658	1.192587	0.758351	1.234761	1.6729020000000001	1.8868960000000001	1.0762180000000001	1.893144	1.271468	1.989207	1.159785	1.990769	1.181653
02_028	1.055912	0.831765	1.057474	0.916894	0.923923	1.082466	0.923923	1.180091	1.057474	1.31208	1.075437	1.400333	1.120735	1.0762180000000001	1.119173	1.161347	1.243352	0.711491	1.276154	1.480776	1.813482	1.0106140000000001	1.813482	1.183215	1.907202	1.087933	1.9087640000000001	1.105896
02_029	1.0324820000000001	0.9489150000000001	1.037168	1.045759	0.930171	1.141041	0.9372	1.233199	1.047321	1.355816	1.06216	1.4323540000000001	1.091057	1.14807	1.097305	1.223046	1.17931	0.863786	1.227732	1.490929	1.684617	1.087933	1.677588	1.21836	1.747878	1.146508	1.74944	1.164471
02_030	0.955163	0.7599130000000001	0.935638	0.862224	0.82786	1.002804	0.839575	1.117611	0.946572	1.283183	0.9653160000000001	1.3690930000000001	1.028577	1.012957	1.03873	1.109801	1.110582	0.646668	1.17931	1.474528	1.743192	0.96063	1.74944	1.104334	1.860342	1.002804	1.861904	1.0324820000000001
02_031	0.9051790000000001	0.766942	0.896588	0.868472	0.788029	0.998899	0.795058	1.108239	0.888778	1.215236	0.94501	1.328481	0.998899	1.001242	0.998899	1.096524	1.110582	0.649792	1.1308880000000001	1.41361	1.719762	0.9372	1.693208	1.112925	1.818168	1.005928	1.818168	1.022329
02_032	0.941886	0.833327	0.915332	0.885654	0.858319	1.029358	0.880187	1.158223	1.023891	1.275373	1.047321	1.372217	1.073875	1.0762180000000001	1.080904	1.159785	1.142603	0.72633	1.199616	1.412048	1.689303	0.994213	1.70258	1.126202	1.78849	1.047321	1.78849	1.064503
02_033	1.009052	0.823955	0.99187	0.893464	0.9489150000000001	0.985622	0.9653160000000001	1.114487	0.9871840000000001	1.293336	0.998899	1.373779	1.189463	1.051226	1.189463	1.139479	1.2597530000000001	0.677908	1.236323	1.464375	1.818168	1.037949	1.806453	1.181653	1.932194	1.094181	1.932194	1.116049
02_034	1.092619	0.720082	1.055912	0.8255170000000001	0.9489150000000001	0.989527	0.950477	1.096524	1.072313	1.31208	1.119173	1.417515	1.182434	0.995775	1.189463	1.102772	1.293336	0.591217	1.341758	1.512797	2.027476	0.900493	2.039191	1.121516	2.102452	1.045759	2.102452	1.066065
02_035	0.988746	0.945791	0.962192	1.029358	0.87472	1.211331	0.891902	1.283183	0.997337	1.447193	1.025453	1.539351	1.079342	1.187901	1.07778	1.269906	1.192587	0.855195	1.217579	1.611203	1.762717	1.112925	1.778337	1.258191	1.841598	1.155099	1.844722	1.173062
02_036	1.122297	0.925485	1.114487	0.950477	1.084028	1.051226	1.105896	1.087933	1.1746240000000001	1.173062	1.201178	1.191806	1.170719	1.027796	1.1746240000000001	1.07778	1.166033	0.895807	1.308175	1.196492	1.488586	0.963754	1.494053	1.00749	1.520607	0.982498	1.523731	0.991089
03_001	1.076999	0.845823	1.044197	0.884092	0.966878	0.973907	0.973907	1.080904	1.034044	1.180091	1.082466	1.233199	1.06216	0.994213	1.063722	1.102772	1.134012	0.802087	1.145727	1.268344	1.522169	0.979374	1.519045	1.094181	1.582306	1.024672	1.583868	1.044197
03_002	1.144165	0.7599130000000001	1.127764	0.86691	1.0153	1.017643	1.025453	1.102772	1.154318	1.290212	1.243352	1.380808	1.180872	1.005928	1.196492	1.116049	1.324576	0.686499	1.353473	1.42923	1.920479	1.005928	1.911888	1.155099	2.015761	1.061379	2.017323	1.0762180000000001
03_003	1.060598	0.979374	1.03092	1.066065	0.9372	1.180091	0.941886	1.275373	1.03092	1.445631	1.102772	1.505768	1.094181	1.166814	1.092619	1.3034890000000001	1.217579	0.898931	1.184777	1.576058	1.716638	1.212893	1.708047	1.351911	1.81973	1.266782	1.818168	1.283183
03_004	1.5526280000000001	0.955944	1.520607	1.020767	1.416734	1.087933	1.415172	1.146508	1.450317	1.2597530000000001	1.490148	1.313642	1.540913	1.105896	1.525293	1.164471	1.665873	0.91377	1.582306	1.373779	2.000922	1.1715	1.990769	1.258191	2.047001	1.2050830000000001	2.043877	1.212893
03_005	1.116049	0.855195	1.117611	0.972345	0.993432	1.121516	1.0153	1.215236	1.063722	1.353473	1.110582	1.472185	1.196492	1.108239	1.201178	1.201178	1.277716	0.751322	1.321452	1.576058	1.957186	1.036387	1.9634340000000001	1.211331	2.062621	1.0980860000000001	2.064183	1.126202
03_006	1.0106140000000001	0.9543820000000001	1.000461	1.020767	0.893464	1.109801	0.903617	1.198054	0.9489150000000001	1.287088	0.975469	1.328481	1.045759	1.129326	1.034044	1.199616	1.145727	0.865348	1.169157	1.46047	1.60105	1.121516	1.595583	1.2269510000000001	1.686179	1.155099	1.686179	1.1715
03_007	1.122297	0.923923	1.123859	0.966097	1.023891	1.041073	1.028577	1.099648	1.114487	1.240228	1.159004	1.31208	1.1746240000000001	1.020767	1.169157	1.109801	1.268344	0.780219	1.277716	1.385494	1.797862	1.022329	1.791614	1.127764	1.875181	1.0543500000000001	1.875181	1.064503
03_008	1.119173	0.9106460000000001	1.094181	0.977812	1.012176	1.086371	1.013738	1.133231	1.067627	1.236323	1.091057	1.306613	1.117611	1.059036	1.120735	1.141041	1.241009	0.831765	1.219922	1.388618	1.669778	1.037949	1.664311	1.164471	1.72601	1.089495	1.724448	1.108239
03_009	1.016862	0.979374	0.985622	1.034044	0.856757	1.069189	0.868472	1.166814	0.900493	1.275373	0.940324	1.320671	1.035606	1.0980860000000001	1.025453	1.196492	1.141041	0.8591	1.079342	1.45266	1.590897	1.164471	1.583868	1.294898	1.6510340000000001	1.2050830000000001	1.6510340000000001	1.215236
03_010	1.182434	0.997337	1.182434	1.055912	1.119173	1.169938	1.1308880000000001	1.244914	1.169157	1.326919	1.199616	1.397209	1.254286	1.141041	1.261315	1.219922	1.318328	0.912208	1.355035	1.448755	1.751002	1.092619	1.74944	1.216798	1.83535	1.127764	1.838474	1.149632
03_011	1.089495	0.865348	1.022329	0.947353	0.902055	1.114487	0.912208	1.216798	1.013738	1.38237	1.08559	1.444069	1.069189	1.112925	1.059036	1.212893	1.198054	0.786467	1.199616	1.555752	1.77287	1.055912	1.771308	1.21836	1.8650280000000001	1.139479	1.8650280000000001	1.158223
03_012	1.201178	0.713053	1.142603	0.755227	1.000461	0.925485	0.998899	0.982498	1.104334	1.164471	1.159004	1.221484	1.135574	0.922361	1.119173	0.994213	1.239447	0.706805	1.196492	1.24179	1.667435	0.966097	1.644005	1.067627	1.743192	1.004366	1.74163	1.022329
03_013	1.159004	0.86691	1.141041	0.925485	1.067627	1.014519	1.069189	1.069189	1.119173	1.149632	1.1527560000000001	1.216798	1.164471	1.001242	1.167595	1.051226	1.264439	0.816926	1.266001	1.2597530000000001	1.62448	0.982498	1.614327	1.087933	1.6729020000000001	1.017643	1.674464	1.0324820000000001
03_014	1.277716	0.83567	1.227732	0.912208	1.110582	1.066065	1.098867	1.156661	1.196492	1.293336	1.212893	1.394085	1.284745	1.067627	1.289431	1.181653	1.4237630000000001	0.74195	1.362064	1.502644	2.037629	1.10121	2.014199	1.26522	2.092299	1.169938	2.089175	1.190244
03_015	0.995775	0.8036490000000001	1.0153	0.907522	0.841918	1.061379	0.853633	1.184777	0.925485	1.305051	0.941886	1.447193	1.080904	1.074656	1.08559	1.191806	1.214455	0.709929	1.239447	1.542475	1.89002	1.089495	1.86659	1.250381	1.98374	1.184777	1.98374	1.199616
03_016	1.013738	0.955944	0.997337	1.061379	0.908303	1.159785	0.918456	1.263658	1.002023	1.33551	1.013738	1.4104860000000001	1.072313	1.155099	1.095743	1.278497	1.149632	0.884092	1.166033	1.514359	1.604174	1.108239	1.599488	1.240228	1.706485	1.155099	1.708047	1.180091
03_017	1.0543500000000001	0.841918	1.044197	0.934076	0.9372	1.087933	0.940324	1.1715	1.040292	1.305051	1.040292	1.408924	1.092619	1.07778	1.092619	1.173062	1.239447	0.778657	1.211331	1.4760900000000001	1.737725	1.020767	1.729915	1.1746240000000001	1.840036	1.104334	1.838474	1.127764
03_018	1.243352	0.7599130000000001	1.204302	0.837232	1.098867	0.9871840000000001	1.104334	1.086371	1.20274	1.215236	1.239447	1.315204	1.27303	0.977812	1.284745	1.069189	1.400333	0.7029	1.398771	1.376903	1.8783050000000001	0.900493	1.879867	1.051226	2.000922	0.967659	2.004046	0.98406
03_019	1.127764	0.816926	1.091057	0.945791	0.963754	1.087933	0.9817170000000001	1.230075	1.0871520000000001	1.442507	1.145727	1.55419	1.184777	1.133231	1.184777	1.250381	1.29646	0.736483	1.326919	1.633071	1.91345	1.102772	1.910326	1.262096	2.037629	1.169938	2.040753	1.19493
03_020	1.204302	0.828641	1.162909	0.9270470000000001	1.035606	1.066065	1.0324820000000001	1.168376	1.091057	1.326919	1.1746240000000001	1.4237630000000001	1.22617	1.059036	1.234761	1.151194	1.3034890000000001	0.771628	1.350349	1.487805	1.893144	1.009052	1.888458	1.156661	1.961872	1.080904	1.961872	1.099648
03_021	1.13245	0.800525	1.091057	0.880187	1.020767	1.029358	1.013738	1.121516	1.066065	1.2816210000000001	1.147289	1.35894	1.191025	1.052788	1.191025	1.136355	1.305051	0.7599130000000001	1.291774	1.433916	1.854875	1.0543500000000001	1.831445	1.2050830000000001	1.89002	1.112925	1.89002	1.133231
03_022	1.142603	0.985622	1.1308880000000001	1.0543500000000001	1.069189	1.134793	1.069189	1.198054	1.123859	1.280059	1.144165	1.348787	1.180872	1.136355	1.184777	1.2050830000000001	1.271468	0.942667	1.268344	1.380808	1.599488	1.137917	1.60105	1.238666	1.6729020000000001	1.183215	1.6729020000000001	1.193368
03_023	1.333167	0.853633	1.316766	0.9543820000000001	1.199616	1.089495	1.20274	1.178529	1.283183	1.3034890000000001	1.3034890000000001	1.412048	1.369874	1.086371	1.369874	1.191806	1.522169	0.780219	1.4839	1.511235	2.080584	1.080904	2.058716	1.233199	2.169618	1.155099	2.164151	1.181653
03_024	1.227732	0.915332	1.224608	0.995775	1.135574	1.073094	1.141041	1.164471	1.191025	1.310518	1.239447	1.372217	1.294898	1.091057	1.293336	1.183215	1.371436	0.863786	1.378465	1.417515	1.809577	1.131669	1.794738	1.250381	1.903297	1.183215	1.903297	1.196492
03_025	1.157442	0.898931	1.151194	0.989527	1.073875	1.096524	1.072313	1.1715	1.129326	1.253505	1.1746240000000001	1.3690930000000001	1.299584	1.059036	1.3034890000000001	1.187901	1.305051	0.837232	1.318328	1.407362	1.7580310000000001	1.052788	1.754907	1.181653	1.851751	1.111363	1.851751	1.123078
03_026	1.03092	1.109801	1.000461	1.198054	0.9653160000000001	1.33551	0.977031	1.419077	1.075437	1.509673	1.1090200000000001	1.594802	1.092619	1.305051	1.110582	1.41361	1.147289	1.042635	1.256629	1.629947	1.590897	1.24179	1.599488	1.375341	1.70258	1.275373	1.706485	1.290212
03_027	1.182434	0.802087	1.15588	0.888778	1.060598	0.9489150000000001	1.045759	1.052788	1.094181	1.190244	1.137917	1.250381	1.199616	0.9707830000000001	1.17931	1.091057	1.287869	0.7599130000000001	1.252724	1.310518	1.696332	1.026234	1.696332	1.136355	1.774432	1.070751	1.774432	1.091057
03_028	1.154318	0.944229	1.144165	1.020767	1.042635	1.126202	1.050445	1.178529	1.157442	1.318328	1.182434	1.365188	1.196492	1.092619	1.209769	1.212893	1.276154	0.878625	1.2816210000000001	1.394085	1.676026	1.121516	1.661187	1.212893	1.704923	1.14807	1.704923	1.158223
03_029	0.9434480000000001	0.617771	0.893464	0.706805	0.774752	0.816926	0.7763140000000001	0.902055	0.873158	1.092619	0.931733	1.178529	0.972345	0.827079	0.966878	0.930952	1.084028	0.5545100000000001	1.057474	1.271468	1.667435	0.831765	1.6596250000000001	0.985622	1.731477	0.89034	1.733039	0.907522
03_030	1.186339	0.884092	1.167595	0.979374	1.048883	1.123078	1.052007	1.203521	1.144165	1.3472250000000001	1.177748	1.4323540000000001	1.233199	1.112925	1.229294	1.21836	1.363626	0.813802	1.340196	1.502644	1.8868960000000001	1.091057	1.883772	1.24179	1.961872	1.156661	1.961872	1.1746240000000001
03_031	1.047321	0.852071	1.03092	0.928609	0.9372	1.069189	0.953601	1.156661	1.042635	1.251943	1.089495	1.33551	1.116049	1.03092	1.135574	1.144946	1.164471	0.770066	1.205864	1.397209	1.704923	0.972345	1.711171	1.096524	1.754907	1.03092	1.754907	1.042635
03_032	0.895026	0.805211	0.880187	0.897369	0.809897	1.020767	0.813021	1.074656	0.834889	1.215236	0.853633	1.28865	0.977031	0.979374	0.9871840000000001	1.070751	1.013738	0.746636	1.097305	1.297241	1.495615	0.935638	1.50733	1.059036	1.547161	0.995775	1.547161	1.0106140000000001
03_033	1.205864	0.898931	1.20274	0.98406	1.097305	1.121516	1.100429	1.208207	1.212893	1.338634	1.264439	1.430792	1.276154	1.079342	1.294898	1.199616	1.353473	0.795058	1.435478	1.469061	1.910326	0.982498	1.916574	1.131669	1.982178	1.045759	1.98374	1.064503
03_034	1.082466	0.7435120000000001	1.073875	0.848947	0.975469	0.997337	0.9871840000000001	1.0980860000000001	1.100429	1.228513	1.123859	1.332386	1.147289	0.979374	1.15588	1.086371	1.2496	0.673222	1.309737	1.4058	1.851751	0.893464	1.853313	1.052788	1.910326	0.963754	1.911888	0.982498
03_035	0.997337	0.912208	0.977031	1.012957	0.855195	1.137917	0.848166	1.212893	0.912208	1.4018950000000001	0.970002	1.492491	1.035606	1.131669	1.0324820000000001	1.236323	1.139479	0.83567	1.126202	1.571372	1.67915	1.144946	1.665873	1.266782	1.719762	1.191806	1.721324	1.215236
03_036	1.182434	0.711491	1.13245	0.8255170000000001	0.990308	1.00749	0.99187	1.099648	1.139479	1.291774	1.167595	1.400333	1.199616	1.005928	1.198054	1.127764	1.418296	0.642763	1.359721	1.4542220000000001	1.98374	0.966097	1.982178	1.137917	2.109481	1.042635	2.111043	1.073094
03_037	1.119173	0.873939	1.110582	0.919237	1.059036	1.051226	1.066065	1.112925	1.142603	1.212893	1.161347	1.278497	1.199616	1.014519	1.209769	1.127764	1.241009	0.802087	1.291774	1.326919	1.644005	0.977812	1.640881	1.104334	1.727572	1.012957	1.733039	1.029358
04_001	1.1746240000000001	0.841918	1.127764	0.930952	1.012176	1.075437	1.020767	1.161347	1.123078	1.284745	1.169157	1.364407	1.169938	1.041073	1.173843	1.181653	1.266001	0.77319	1.30427	1.417515	1.78849	1.033263	1.78849	1.14807	1.896268	1.080904	1.896268	1.090276
04_002	1.027015	0.854414	1.018424	0.9372	0.9106460000000001	1.055912	0.9051790000000001	1.147289	1.048102	1.269906	1.092619	1.333948	1.071532	1.04654	1.069189	1.1527560000000001	1.157442	0.766161	1.14807	1.420639	1.672121	1.044197	1.673683	1.164471	1.729134	1.091057	1.728353	1.099648
04_003	1.331605	0.72633	1.293336	0.809897	1.199616	0.911427	1.196492	0.980155	1.28084	1.100429	1.3253570000000001	1.159785	1.342539	0.917675	1.338634	0.9871840000000001	1.420639	0.656821	1.403457	1.250381	1.945471	0.91377	1.945471	1.027015	1.970463	0.964535	1.969682	0.980155
04_005	1.167595	0.698214	1.167595	0.785686	1.0934	0.920799	1.105115	1.016081	1.167595	1.142603	1.166814	1.235542	1.242571	0.89815	1.248038	0.990308	1.312861	0.647449	1.329262	1.295679	1.873619	0.877063	1.8759620000000001	1.016081	1.977492	0.930171	1.977492	0.945791
04_006	1.294898	0.870815	1.276154	0.940324	1.191806	1.063722	1.191806	1.181653	1.253505	1.274592	1.301927	1.338634	1.334729	1.057474	1.326138	1.204302	1.431573	0.794277	1.447974	1.469842	1.932194	1.016862	1.940004	1.13245	1.9853020000000001	1.067627	1.9853020000000001	1.0762180000000001
04_007	1.142603	0.85129	1.134793	0.942667	1.107458	1.064503	1.1199540000000001	1.136355	1.194149	1.2706870000000001	1.2269510000000001	1.332386	1.247257	1.041073	1.262877	1.135574	1.254286	0.770066	1.359721	1.39799	1.7994240000000001	0.944229	1.806453	1.049664	1.8345690000000001	1.006709	1.836912	1.018424
04_008	1.212893	0.791934	1.1855580000000001	0.860662	1.068408	1.000461	1.066065	1.096524	1.1636900000000001	1.235542	1.186339	1.315204	1.235542	0.985622	1.231637	1.107458	1.412048	0.731797	1.377684	1.408143	1.886115	1.019205	1.873619	1.154318	1.915793	1.092619	1.915793	1.105115
04_009	1.204302	0.74976	1.187901	0.834889	1.074656	0.972345	1.071532	1.060598	1.176967	1.201959	1.225389	1.279278	1.248038	0.946572	1.245695	1.078561	1.350349	0.653697	1.3472250000000001	1.404238	1.948595	0.961411	1.939223	1.104334	1.98374	1.033263	1.98374	1.044978
04_010	1.283183	0.807554	1.287869	0.884092	1.187901	1.023891	1.184777	1.087933	1.278497	1.224608	1.26522	1.291774	1.3472250000000001	0.996556	1.344101	1.107458	1.50733	0.746636	1.456565	1.360502	1.940785	1.025453	1.936099	1.148851	1.989988	1.075437	1.989988	1.089495
04_013	1.297241	0.975469	1.280059	1.009833	1.161347	1.095743	1.159004	1.176186	1.242571	1.312861	1.2816210000000001	1.386275	1.330824	1.089495	1.326138	1.191025	1.455784	0.807554	1.39018	1.482338	1.992331	1.137917	1.980616	1.269125	2.041534	1.182434	2.041534	1.192587
04_014	1.161347	0.829422	1.154318	0.894245	1.06997	1.036387	1.0762180000000001	1.086371	1.151194	1.200397	1.166033	1.276154	1.198054	0.99968	1.20274	1.1090200000000001	1.2925550000000001	0.756008	1.2925550000000001	1.373779	1.786928	0.967659	1.7689650000000001	1.091057	1.8650280000000001	1.037168	1.8650280000000001	1.051226
04_016	1.213674	0.7029	1.173843	0.7927150000000001	1.0324820000000001	0.920018	1.0324820000000001	1.009833	1.144946	1.12464	1.201178	1.238666	1.205864	0.900493	1.20274	1.011395	1.305051	0.63261	1.308956	1.305051	1.871276	0.920018	1.871276	1.040292	1.918136	0.964535	1.918136	0.982498
04_017	1.03873	0.979374	1.024672	1.020767	1.008271	1.123078	1.0106140000000001	1.180872	1.050445	1.275373	1.058255	1.30427	1.178529	1.126202	1.19493	1.200397	1.159004	0.889559	1.252724	1.439383	1.6729020000000001	1.028577	1.677588	1.128545	1.700237	1.076999	1.7033610000000001	1.095743
04_018	1.25741	0.707586	1.2269510000000001	0.795839	1.106677	0.955163	1.108239	1.049664	1.2269510000000001	1.209769	1.26522	1.302708	1.2816210000000001	0.946572	1.2816210000000001	1.033263	1.4128290000000001	0.629486	1.417515	1.373779	1.9087640000000001	0.914551	1.900954	1.033263	2.001703	0.973907	2.001703	0.99187
04_019	1.120735	0.888778	1.099648	0.958287	1.0106140000000001	1.0543500000000001	1.0106140000000001	1.121516	1.039511	1.28084	1.06997	1.322233	1.143384	1.040292	1.143384	1.142603	1.196492	0.830203	1.20274	1.352692	1.668216	1.034825	1.6596250000000001	1.148851	1.685398	1.086371	1.685398	1.099648
04_020	1.2496	0.862224	1.181653	0.979374	1.02311	1.136355	1.018424	1.223046	1.167595	1.383151	1.19493	1.466718	1.2269510000000001	1.1090200000000001	1.222265	1.232418	1.348787	0.763818	1.348787	1.562781	1.986864	1.102772	1.977492	1.275373	2.047782	1.173062	2.04622	1.189463
04_021	1.03092	0.829422	1.029358	0.895807	0.933295	1.022329	0.933295	1.083247	0.995775	1.243352	1.019986	1.309737	1.103553	1.004366	1.088714	1.083247	1.205864	0.75757	1.154318	1.376903	1.704923	1.086371	1.695551	1.209769	1.765841	1.126983	1.764279	1.141041
04_022	1.157442	0.934076	1.143384	1.019205	1.044197	1.145727	1.048883	1.2160170000000001	1.096524	1.341758	1.125421	1.426887	1.213674	1.1199540000000001	1.212112	1.22617	1.321452	0.86691	1.326138	1.508111	1.839255	1.151975	1.8345690000000001	1.279278	1.91345	1.2050830000000001	1.916574	1.229294
04_023	1.091838	0.885654	1.0762180000000001	0.9598490000000001	0.994213	1.087933	0.995775	1.1636900000000001	1.069189	1.302708	1.090276	1.378465	1.166033	1.094181	1.166033	1.186339	1.283183	0.813802	1.236323	1.462032	1.837693	1.130107	1.8127010000000001	1.2706870000000001	1.924384	1.168376	1.922822	1.189463
04_024	1.216798	0.877844	1.201178	0.953601	1.100429	1.044978	1.101991	1.094181	1.19493	1.219922	1.188682	1.293336	1.251162	1.036387	1.254286	1.130107	1.329262	0.830203	1.324576	1.372217	1.7689650000000001	1.0652840000000001	1.770527	1.155099	1.81192	1.115268	1.81192	1.130107
04_025	1.193368	0.955163	1.183215	1.00749	1.099648	1.11683	1.100429	1.191025	1.178529	1.28084	1.207426	1.331605	1.208988	1.1090200000000001	1.204302	1.173062	1.295679	0.923142	1.301927	1.372217	1.688522	1.094181	1.683836	1.183996	1.7580310000000001	1.130107	1.7580310000000001	1.136355
04_026	1.190244	0.877844	1.173843	0.94501	1.07778	1.0543500000000001	1.07778	1.128545	1.161347	1.206645	1.19493	1.28084	1.2378850000000001	1.040292	1.233199	1.144165	1.315204	0.829422	1.301927	1.331605	1.706485	1.089495	1.7033610000000001	1.183996	1.764279	1.1199540000000001	1.764279	1.131669
04_027	1.236323	0.713053	1.216798	0.794277	1.109801	0.935638	1.117611	1.011395	1.198054	1.147289	1.231637	1.235542	1.258972	0.897369	1.252724	0.9981180000000001	1.348787	0.649792	1.350349	1.276154	1.873619	0.918456	1.8783050000000001	1.025453	1.932975	0.964535	1.932975	0.977031
04_028	0.9926510000000001	0.853633	0.994213	0.9434480000000001	0.857538	1.084809	0.85129	1.183996	0.977812	1.355816	1.041073	1.4346970000000001	1.027796	1.073875	1.02311	1.195711	1.178529	0.7817810000000001	1.14026	1.511235	1.712733	1.086371	1.706485	1.230856	1.8103580000000001	1.155099	1.808796	1.169938
04_029	1.167595	0.807554	1.144946	0.897369	1.018424	1.034825	1.026234	1.136355	1.14026	1.28865	1.166033	1.376903	1.20274	1.040292	1.207426	1.142603	1.2816210000000001	0.7107100000000001	1.287869	1.436259	1.846284	1.009833	1.8431600000000001	1.131669	1.911888	1.0543500000000001	1.911888	1.066846
04_030	1.252724	0.891121	1.234761	0.941886	1.167595	1.034825	1.175405	1.081685	1.241009	1.177748	1.252724	1.21836	1.276154	1.011395	1.277716	1.067627	1.371436	0.8364510000000001	1.425325	1.277716	1.752564	0.953601	1.74944	1.033263	1.818949	0.99968	1.818949	1.009833
05_002	1.380808	0.887216	1.34332	0.985622	1.309737	1.169938	1.3277	1.258191	1.294117	1.393304	1.319109	1.497177	1.451098	1.116049	1.466718	1.2378850000000001	1.502644	0.805992	1.500301	1.565905	2.071212	1.080123	2.055592	1.244133	2.169618	1.162128	2.168056	1.173062
05_004	1.300365	0.923142	1.290212	0.995775	1.195711	1.104334	1.191025	1.176967	1.28865	1.306613	1.333948	1.365969	1.349568	1.084809	1.353473	1.181653	1.4432880000000001	0.860662	1.46047	1.428449	1.9001730000000001	1.080123	1.9001730000000001	1.184777	1.976711	1.119173	1.978273	1.131669
05_007	1.28865	0.9325140000000001	1.258191	1.003585	1.205864	1.134793	1.21836	1.201959	1.291774	1.305051	1.332386	1.365969	1.320671	1.105896	1.330824	1.203521	1.404238	0.87472	1.4128290000000001	1.417515	1.830664	1.090276	1.822854	1.2050830000000001	1.871276	1.141041	1.869714	1.15588
05_008	1.136355	0.880187	1.088714	0.961411	0.99187	1.137917	1.002023	1.236323	1.072313	1.372217	1.102772	1.462032	1.130107	1.107458	1.122297	1.235542	1.216798	0.8145830000000001	1.250381	1.5307600000000001	1.77287	1.096524	1.77287	1.212112	1.843941	1.149632	1.8455030000000001	1.1746240000000001
05_009	1.0980860000000001	0.855976	1.062941	0.944229	0.980936	1.099648	0.974688	1.180091	1.053569	1.330824	1.084028	1.420639	1.122297	1.069189	1.122297	1.198835	1.21055	0.777095	1.20274	1.494053	1.805672	1.064503	1.792395	1.208988	1.8455030000000001	1.131669	1.8455030000000001	1.144946
05_010	1.513578	0.816145	1.492491	0.86691	1.414391	0.994994	1.425325	1.072313	1.478433	1.235542	1.526074	1.28084	1.513578	1.012957	1.524512	1.113706	1.614327	0.778657	1.600269	1.305051	2.014199	0.985622	2.015761	1.099648	2.047782	1.03873	2.047782	1.051226
05_011	1.2378850000000001	0.845042	1.215236	0.923142	1.120735	1.0434160000000001	1.122297	1.133231	1.181653	1.287088	1.250381	1.365969	1.266782	1.026234	1.269906	1.151194	1.372217	0.748198	1.370655	1.4651560000000001	1.850189	1.04654	1.833007	1.1746240000000001	1.898611	1.113706	1.898611	1.130107
05_012	1.295679	0.830203	1.258191	0.909084	1.187901	1.088714	1.181653	1.160566	1.266782	1.396428	1.324576	1.444069	1.338634	1.052788	1.340196	1.189463	1.451098	0.7544460000000001	1.415953	1.4651560000000001	2.029819	1.073875	2.036067	1.223046	2.092299	1.123859	2.092299	1.142603
05_013	1.27303	0.871596	1.245695	0.953601	1.120735	1.123859	1.128545	1.205864	1.239447	1.320671	1.277716	1.401114	1.266782	1.080123	1.27303	1.195711	1.39018	0.773971	1.39018	1.483119	1.972025	1.083247	1.961091	1.229294	2.029819	1.141041	2.031381	1.162128
05_015	1.21836	0.784905	1.162128	0.838013	1.134793	1.041854	1.125421	1.133231	1.166814	1.365969	1.223046	1.437821	1.245695	1.035606	1.2378850000000001	1.169938	1.283964	0.751322	1.268344	1.446412	1.783023	1.049664	1.784585	1.192587	1.869714	1.105896	1.869714	1.120735
05_016	1.191025	0.698995	1.141041	0.729454	1.029358	1.006709	1.04654	1.091838	1.130107	1.268344	1.181653	1.33551	1.198835	1.003585	1.198835	1.112144	1.269906	0.703681	1.332386	1.419077	1.868152	0.995775	1.862685	1.126983	1.903297	1.044978	1.903297	1.062941
05_017	1.359721	0.711491	1.322233	0.758351	1.241009	0.977812	1.221484	1.088714	1.207426	1.2488190000000001	1.2597530000000001	1.317547	1.35113	0.985622	1.33551	1.130107	1.387056	0.714615	1.3277	1.407362	1.954843	1.055131	1.9415660000000001	1.187901	1.98374	1.0980860000000001	1.98374	1.110582
05_018	1.168376	0.791934	1.139479	0.854414	1.061379	1.027796	1.078561	1.110582	1.144946	1.219922	1.180091	1.305051	1.215236	0.9598490000000001	1.229294	1.081685	1.362845	0.691966	1.324576	1.373779	1.825978	0.887997	1.840817	1.022329	1.922041	0.947353	1.925946	0.966878
05_019	1.194149	0.857538	1.144946	0.920018	1.1527560000000001	1.107458	1.157442	1.186339	1.1418220000000001	1.348006	1.191025	1.415953	1.245695	1.091838	1.242571	1.21055	1.287088	0.81224	1.287088	1.446412	1.747878	1.110582	1.754126	1.232418	1.80411	1.14807	1.80411	1.165252
05_021	1.433135	0.891121	1.3800270000000001	0.964535	1.322233	1.1090200000000001	1.3144230000000001	1.212112	1.393304	1.39018	1.437821	1.469842	1.462032	1.107458	1.4542220000000001	1.227732	1.537789	0.80443	1.558095	1.535446	2.125882	1.110582	2.113386	1.262877	2.188362	1.168376	2.188362	1.181653
05_022	0.963754	0.852852	0.958287	0.934857	0.868472	1.099648	0.872377	1.205864	0.971564	1.34332	0.9871840000000001	1.439383	1.035606	1.069189	1.0434160000000001	1.2050830000000001	1.154318	0.766161	1.1636900000000001	1.50733	1.717419	1.058255	1.704142	1.22617	1.880648	1.130107	1.883772	1.144165
05_023	1.073875	0.947353	1.037168	1.0324820000000001	0.939543	1.160566	0.9489150000000001	1.261315	1.076999	1.445631	1.136355	1.492491	1.091838	1.149632	1.0871520000000001	1.2597530000000001	1.195711	0.884873	1.234761	1.518264	1.690084	1.162128	1.685398	1.298803	1.766622	1.2050830000000001	1.766622	1.219922
05_024	1.191025	0.7161770000000001	1.144946	0.756789	1.139479	0.973126	1.131669	1.075437	1.114487	1.253505	1.166814	1.340196	1.216798	0.982498	1.21055	1.104334	1.282402	0.724768	1.266782	1.367531	1.74944	1.000461	1.752564	1.122297	1.787709	1.041854	1.787709	1.059817
05_026	1.301927	0.763037	1.251943	0.849728	1.201959	1.002023	1.200397	1.080123	1.263658	1.227732	1.3144230000000001	1.315985	1.330824	0.9871840000000001	1.329262	1.104334	1.39018	0.724768	1.39799	1.39018	1.915793	0.979374	1.906421	1.102772	1.965777	1.0434160000000001	1.965777	1.064503
05_027	1.200397	0.795058	1.169938	0.85129	1.133231	1.022329	1.119173	1.0980860000000001	1.169938	1.312861	1.212112	1.359721	1.245695	1.026234	1.236323	1.146508	1.28865	0.778657	1.250381	1.375341	1.766622	1.003585	1.775213	1.126983	1.793957	1.058255	1.793957	1.073875
05_028	1.241009	0.9762500000000001	1.194149	1.056693	1.151194	1.203521	1.157442	1.282402	1.207426	1.431573	1.263658	1.498739	1.279278	1.175405	1.279278	1.295679	1.300365	0.912208	1.340196	1.558095	1.837693	1.159004	1.843941	1.287088	1.909545	1.207426	1.909545	1.221484
05_029	1.062941	0.854414	1.026234	0.941105	0.918456	1.062941	0.924704	1.159004	1.014519	1.305051	1.062941	1.385494	1.091838	1.058255	1.082466	1.176967	1.184777	0.780219	1.178529	1.4542220000000001	1.7361630000000001	1.105896	1.7361630000000001	1.232418	1.797081	1.142603	1.797081	1.157442
05_030	1.295679	0.7817810000000001	1.266782	0.863786	1.120735	0.9598490000000001	1.102772	1.029358	1.157442	1.215236	1.204302	1.290212	1.283964	0.985622	1.263658	1.094962	1.46047	0.766161	1.317547	1.394866	1.880648	1.084809	1.857999	1.208988	1.965777	1.137917	1.967339	1.15588
05_031	1.323014	0.708367	1.266782	0.831765	1.162128	0.973126	1.154318	1.04654	1.2488190000000001	1.168376	1.301927	1.287088	1.414391	0.934857	1.4128290000000001	1.04654	1.404238	0.713053	1.341758	1.311299	1.880648	0.947353	1.872838	1.034044	1.976711	0.99187	1.975149	1.008271
05_032	1.144946	0.903617	1.107458	0.982498	0.952039	1.183215	0.966878	1.277716	1.149632	1.495615	1.21055	1.5198260000000001	1.133231	1.159004	1.1418220000000001	1.269906	1.233199	0.860662	1.239447	1.536227	1.82754	1.066065	1.8455030000000001	1.198835	1.973587	1.120735	1.973587	1.141041
05_036	1.143384	0.799744	1.139479	0.870034	1.048102	0.970002	1.056693	1.035606	1.1418220000000001	1.119173	1.146508	1.201959	1.184777	0.952039	1.186339	1.044978	1.300365	0.735702	1.276154	1.2488190000000001	1.690084	0.945791	1.690084	1.034044	1.75725	0.979374	1.75725	0.993432
05_037	1.233199	0.767723	1.184777	0.820831	1.076999	0.962973	1.08559	1.0324820000000001	1.212112	1.2050830000000001	1.274592	1.2378850000000001	1.239447	0.9325140000000001	1.231637	1.0324820000000001	1.319109	0.713053	1.312861	1.279278	1.773651	0.9379810000000001	1.763498	1.034044	1.815044	0.977812	1.815044	0.997337
05_038	1.349568	0.740388	1.340196	0.816145	1.244133	0.952039	1.241009	1.040292	1.315985	1.166814	1.349568	1.247257	1.399552	0.924704	1.402676	1.035606	1.516702	0.641201	1.494053	1.340196	2.000922	0.895807	1.997798	1.034044	2.086051	0.953601	2.084489	0.979374
05_039	1.262096	0.854414	1.229294	0.934857	1.128545	1.0434160000000001	1.123859	1.133231	1.234761	1.2488190000000001	1.2597530000000001	1.332386	1.261315	1.041854	1.258191	1.134793	1.365969	0.780219	1.35113	1.387056	1.869714	0.998899	1.872838	1.137917	1.946252	1.075437	1.946252	1.090276
05_040	1.149632	0.855976	1.143384	0.934076	1.069189	1.044978	1.069189	1.133231	1.130107	1.251943	1.143384	1.3253570000000001	1.192587	1.037168	1.175405	1.144165	1.306613	0.801306	1.282402	1.4058	1.6814930000000001	1.094962	1.676807	1.21836	1.778337	1.146508	1.778337	1.1636900000000001
06_001	1.075437	0.9051790000000001	1.062941	0.942667	1.005147	1.024672	1.003585	1.073875	1.048102	1.157442	1.069189	1.191025	1.116049	1.019205	1.116049	1.090276	1.166814	0.862224	1.146508	1.250381	1.490929	1.061379	1.481557	1.131669	1.529198	1.078561	1.529198	1.090276
06_003	1.332386	0.889559	1.3034890000000001	0.926266	1.255067	0.998899	1.244133	1.056693	1.277716	1.133231	1.306613	1.1715	1.3277	0.99187	1.330824	1.059817	1.375341	0.85129	1.370655	1.207426	1.658063	1.000461	1.654939	1.062941	1.683836	1.022329	1.683836	1.03092
08_003	1.186339	0.783343	1.133231	0.881749	1.011395	1.041854	1.000461	1.144165	1.120735	1.294898	1.146508	1.401114	1.181653	1.027796	1.189463	1.142603	1.378465	0.690404	1.33551	1.487805	1.897049	0.941105	1.9001730000000001	1.1090200000000001	2.005608	1.034044	2.005608	1.0543500000000001
08_004	1.26522	0.828641	1.22617	0.903617	1.128545	1.014519	1.117611	1.105896	1.207426	1.215236	1.236323	1.305051	1.269906	1.011395	1.271468	1.125421	1.387056	0.7817810000000001	1.362845	1.3690930000000001	1.783023	0.980936	1.781461	1.113706	1.843941	1.0434160000000001	1.847065	1.056693
08_005	1.112144	0.677908	1.08559	0.778657	0.956725	0.886435	0.950477	0.9598490000000001	1.014519	1.128545	1.0434160000000001	1.213674	1.117611	0.907522	1.116049	1.003585	1.28084	0.613866	1.219922	1.311299	1.81192	0.923142	1.8017670000000001	1.080123	1.877524	0.994994	1.8759620000000001	1.009833
08_006	1.14807	0.737264	1.130107	0.8091160000000001	1.034044	0.941105	1.034044	1.006709	1.128545	1.133231	1.173843	1.195711	1.178529	0.90596	1.181653	1.019205	1.268344	0.668536	1.279278	1.264439	1.729915	0.898931	1.733039	1.019205	1.7908330000000001	0.945791	1.7908330000000001	0.9598490000000001
08_007	1.178529	0.898931	1.165252	0.966878	1.091838	1.090276	1.0934	1.178529	1.194149	1.301927	1.231637	1.381589	1.227732	1.08559	1.233199	1.192587	1.329262	0.813802	1.346444	1.451098	1.81973	1.04654	1.81973	1.178529	1.903297	1.096524	1.9001730000000001	1.1090200000000001
08_008	1.20274	0.828641	1.131669	0.916894	1.017643	1.081685	1.005147	1.186339	1.114487	1.354254	1.172281	1.440945	1.191025	1.064503	1.168376	1.2050830000000001	1.306613	0.755227	1.268344	1.529198	1.861123	1.141041	1.842379	1.271468	1.943128	1.191025	1.940004	1.200397
08_009	1.160566	0.7544460000000001	1.139479	0.85129	1.024672	0.980936	1.020767	1.080123	1.102772	1.223046	1.139479	1.305051	1.197273	0.994994	1.192587	1.090276	1.322233	0.68728	1.294117	1.415953	1.853313	0.998899	1.839255	1.160566	1.935318	1.070751	1.935318	1.084809
08_010	1.295679	0.873158	1.263658	0.955163	1.151194	1.070751	1.157442	1.15588	1.2488190000000001	1.268344	1.276154	1.341758	1.332386	1.044978	1.330824	1.1715	1.430011	0.7981820000000001	1.4058	1.440945	1.938442	1.0934	1.925946	1.21836	2.008732	1.141041	2.008732	1.1527560000000001
08_011	1.269906	0.834889	1.229294	0.912208	1.116049	1.011395	1.112144	1.072313	1.198835	1.191025	1.212112	1.261315	1.27303	0.994994	1.266782	1.096524	1.372217	0.756789	1.33551	1.33551	1.842379	1.03873	1.82754	1.166814	1.883772	1.104334	1.883772	1.117611
08_012	1.376903	0.791934	1.3581590000000001	0.868472	1.287088	0.973126	1.290212	1.055131	1.355035	1.191025	1.367531	1.262877	1.4104860000000001	0.973126	1.401114	1.081685	1.5198260000000001	0.731016	1.497177	1.33551	1.917355	0.998899	1.901735	1.119173	1.989988	1.040292	1.989988	1.055131
08_013	1.333948	0.783343	1.309737	0.857538	1.224608	0.971564	1.215236	1.037168	1.287088	1.15588	1.3144230000000001	1.221484	1.372217	0.956725	1.364407	1.066065	1.455784	0.724768	1.420639	1.294898	1.918917	0.9871840000000001	1.907983	1.117611	1.956405	1.058255	1.956405	1.069189
08_014	1.187901	0.790372	1.169938	0.887997	1.019205	1.014519	1.0215480000000001	1.072313	1.131669	1.198835	1.189463	1.264439	1.184777	0.9762500000000001	1.187901	1.0980860000000001	1.236323	0.746636	1.241009	1.320671	1.641662	0.958287	1.644786	1.080123	1.717419	1.014519	1.717419	1.034044
10_001	1.256629	0.806773	1.228513	0.887216	1.122297	1.028577	1.11683	1.118392	1.208988	1.234761	1.237104	1.337072	1.271468	1.019986	1.27303	1.118392	1.4323540000000001	0.752884	1.365969	1.419077	1.872838	0.985622	1.853313	1.148851	1.989207	1.060598	1.989207	1.071532
10_002	1.284745	0.774752	1.232418	0.869253	1.113706	1.056693	1.110582	1.144946	1.211331	1.290993	1.238666	1.411267	1.289431	1.001242	1.299584	1.161347	1.380808	0.677127	1.381589	1.52295	2.035286	0.902836	2.027476	1.080904	2.201639	0.989527	2.203201	1.005928
10_003	1.273811	0.797401	1.238666	0.8997120000000001	1.101991	1.047321	1.103553	1.146508	1.2050830000000001	1.298803	1.238666	1.391742	1.286307	1.03092	1.272249	1.164471	1.448755	0.723206	1.406581	1.4979580000000001	2.022009	1.031701	1.997017	1.213674	2.097766	1.111363	2.094642	1.14026
10_004	1.344101	0.826298	1.30427	0.919237	1.159785	1.090276	1.183996	1.193368	1.293336	1.3277	1.355816	1.406581	1.362064	1.063722	1.360502	1.169157	1.451879	0.698214	1.433916	1.5198260000000001	2.097766	1.050445	2.09308	1.215236	2.201639	1.123859	2.200077	1.1418220000000001
10_005	1.529979	0.867691	1.4839	0.912989	1.419858	1.029358	1.412048	1.114487	1.448755	1.255848	1.496396	1.332386	1.54638	1.12464	1.555752	1.278497	1.573715	0.829422	1.605736	1.516702	2.09308	1.138698	2.104014	1.286307	2.158684	1.184777	2.158684	1.198054
10_006	1.418296	0.816145	1.371436	0.846604	1.30427	1.050445	1.305832	1.144946	1.354254	1.286307	1.398771	1.342539	1.448755	1.056693	1.447193	1.169157	1.547942	0.813021	1.534665	1.417515	1.979054	0.972345	1.99155	1.105115	2.039972	1.026234	2.039972	1.037949
10_007	1.493272	0.750541	1.442507	0.8036490000000001	1.266001	1.074656	1.269125	1.193368	1.435478	1.369874	1.490148	1.422201	1.41361	1.050445	1.4214200000000001	1.167595	1.547942	0.716958	1.583087	1.473747	2.036848	0.986403	2.04622	1.1308880000000001	2.211792	1.047321	2.211792	1.059817
10_008	1.258191	0.846604	1.238666	0.939543	1.142603	1.0652840000000001	1.147289	1.154318	1.240228	1.283183	1.275373	1.369874	1.298022	1.036387	1.308956	1.154318	1.387837	0.781	1.438602	1.415953	1.871276	0.9707830000000001	1.875181	1.117611	1.964996	1.034825	1.96812	1.056693
10_009	1.294898	0.731797	1.251162	0.770066	1.150413	0.991089	1.164471	1.149632	1.220703	1.300365	1.266001	1.359721	1.278497	0.9653160000000001	1.280059	1.119173	1.345663	0.712272	1.302708	1.400333	1.8236350000000001	0.966878	1.818949	1.109801	1.904078	1.027796	1.902516	1.044197
10_010	1.291774	0.841918	1.217579	0.888778	1.158223	1.143384	1.1715	1.230075	1.232418	1.446412	1.291774	1.49952	1.284745	1.094181	1.290212	1.248038	1.328481	0.837232	1.326919	1.513578	1.72601	1.108239	1.719762	1.193368	1.8345690000000001	1.154318	1.8345690000000001	1.175405
10_011	1.251162	0.875501	1.206645	0.948134	1.107458	1.073094	1.105115	1.154318	1.193368	1.284745	1.237104	1.340977	1.262877	1.048883	1.252724	1.176967	1.350349	0.811459	1.3472250000000001	1.396428	1.750221	1.071532	1.753345	1.205864	1.85878	1.14807	1.85878	1.164471
10_012	1.31208	0.77319	1.248038	0.83567	1.084809	1.052007	1.084809	1.188682	1.229294	1.438602	1.275373	1.476871	1.258191	1.088714	1.244914	1.213674	1.409705	0.789591	1.345663	1.487805	1.9196980000000001	1.097305	1.92126	1.244133	1.986864	1.14807	1.986864	1.162909
10_013	1.30427	0.747417	1.283183	0.850509	1.209769	0.983279	1.219141	1.082466	1.298022	1.236323	1.313642	1.332386	1.357378	0.96844	1.35113	1.108239	1.479214	0.666193	1.502644	1.419077	1.9743680000000001	0.984841	1.96812	1.123859	2.113386	1.031701	2.110262	1.059817
10_014	1.451879	0.829422	1.4323540000000001	0.89034	1.354254	0.978593	1.35113	1.045759	1.415172	1.158223	1.444069	1.2160170000000001	1.477652	0.959068	1.4760900000000001	1.063722	1.557314	0.785686	1.543256	1.278497	1.961091	0.972345	1.950157	1.08559	2.0126370000000002	1.026234	2.0126370000000002	1.048883
10_015	1.547942	0.698214	1.472966	0.763818	1.377684	1.053569	1.379246	1.159785	1.433916	1.372998	1.49171	1.46047	1.506549	1.024672	1.504987	1.172281	1.647129	0.686499	1.573715	1.534665	2.118853	1.001242	2.111824	1.151194	2.274272	1.090276	2.274272	1.109801
10_016	1.392523	0.762256	1.342539	0.8200500000000001	1.196492	0.998899	1.188682	1.066846	1.31989	1.274592	1.392523	1.3581590000000001	1.360502	0.998899	1.354254	1.120735	1.49171	0.728673	1.451879	1.43704	2.025133	0.973907	2.022009	1.116049	2.104014	1.039511	2.102452	1.053569
10_017	1.107458	0.90596	1.076999	0.9817170000000001	1.001242	1.080904	0.994994	1.156661	1.0652840000000001	1.245695	1.089495	1.31989	1.118392	1.056693	1.105115	1.144946	1.238666	0.853633	1.183996	1.339415	1.55419	1.047321	1.551066	1.1527560000000001	1.634633	1.098867	1.6377570000000001	1.111363
10_018	1.4323540000000001	0.7216440000000001	1.395647	0.7653800000000001	1.316766	0.940324	1.315204	1.000461	1.313642	1.098867	1.354254	1.156661	1.426106	0.909084	1.416734	1.027796	1.474528	0.712272	1.383151	1.212112	1.8540940000000001	0.973907	1.841598	1.074656	1.884553	1.0153	1.881429	1.024672
10_019	1.243352	0.824736	1.198835	0.901274	1.12464	1.034825	1.136355	1.1308880000000001	1.19493	1.242571	1.227732	1.321452	1.2597530000000001	1.013738	1.252724	1.135574	1.340977	0.759132	1.355816	1.37456	1.751783	1.0106140000000001	1.74944	1.120735	1.887677	1.059817	1.887677	1.0762180000000001
10_020	1.4323540000000001	0.786467	1.387837	0.821612	1.2816210000000001	1.034825	1.284745	1.097305	1.360502	1.252724	1.409705	1.308175	1.422982	1.009052	1.424544	1.114487	1.509673	0.785686	1.501082	1.344101	1.915012	0.995775	1.910326	1.101991	2.006389	1.041073	2.006389	1.055131
10_021	1.248038	0.806773	1.197273	0.855195	1.071532	1.094181	1.078561	1.196492	1.235542	1.394866	1.302708	1.430011	1.25741	1.0652840000000001	1.264439	1.170719	1.355816	0.794277	1.350349	1.46047	1.840817	1.02311	1.8345690000000001	1.158223	1.9306320000000001	1.07778	1.9306320000000001	1.094181
10_022	1.4214200000000001	0.888778	1.389399	0.962192	1.315204	1.053569	1.307394	1.114487	1.371436	1.230075	1.412048	1.300365	1.42923	1.033263	1.4214200000000001	1.1418220000000001	1.496396	0.847385	1.501082	1.338634	1.840817	1.031701	1.831445	1.138698	1.910326	1.079342	1.910326	1.094181
10_023	1.357378	0.686499	1.310518	0.7489790000000001	1.252724	0.994213	1.254286	1.082466	1.293336	1.353473	1.365188	1.400333	1.409705	0.96063	1.406581	1.120735	1.456565	0.683375	1.451879	1.405019	1.954843	0.994213	1.950157	1.154318	2.029038	1.063722	2.029038	1.0762180000000001
10_024	1.313642	0.936419	1.273811	0.9653160000000001	1.223827	1.0652840000000001	1.222265	1.122297	1.283183	1.184777	1.307394	1.231637	1.337853	1.044197	1.337853	1.119173	1.395647	0.887216	1.379246	1.295679	1.708047	1.045759	1.7033610000000001	1.1308880000000001	1.738506	1.098867	1.738506	1.109801
10_025	1.11683	0.808335	1.092619	0.853633	1.044978	0.948134	1.04654	1.0153	1.081685	1.098867	1.110582	1.144946	1.155099	0.928609	1.156661	1.0215480000000001	1.203521	0.77319	1.1746240000000001	1.173843	1.515921	0.946572	1.49952	1.027796	1.570591	0.983279	1.570591	0.997337
10_026	1.456565	0.805211	1.4323540000000001	0.875501	1.316766	0.95282	1.305832	1.033263	1.352692	1.134012	1.412048	1.222265	1.42923	0.948134	1.419858	1.055131	1.569029	0.7653800000000001	1.494834	1.278497	1.875181	0.987965	1.869714	1.095743	1.989988	1.047321	1.9853020000000001	1.061379
10_027	1.557314	0.998899	1.526855	1.084028	1.383151	1.134012	1.381589	1.169157	1.485462	1.231637	1.494834	1.276935	1.520607	1.120735	1.514359	1.18712	1.650253	0.941886	1.562	1.300365	1.814263	1.08559	1.808796	1.161347	1.882991	1.116049	1.884553	1.127764
10_028	1.345663	0.88253	1.298022	0.970002	1.17931	1.116049	1.1715	1.215236	1.283183	1.364407	1.330043	1.43704	1.354254	1.0934	1.350349	1.233199	1.451879	0.808335	1.427668	1.526855	2.020447	1.101991	2.009513	1.246476	2.099328	1.169157	2.099328	1.184777
10_029	1.275373	0.841918	1.23398	0.949696	1.121516	1.047321	1.115268	1.144946	1.223827	1.26522	1.289431	1.350349	1.262877	1.036387	1.261315	1.158223	1.371436	0.7927150000000001	1.368312	1.4323540000000001	1.815825	1.000461	1.807234	1.137136	1.9087640000000001	1.0762180000000001	1.9087640000000001	1.090276
10_030	1.255848	0.760694	1.2050830000000001	0.824736	1.191806	0.96844	1.180872	1.045759	1.2050830000000001	1.225389	1.243352	1.287869	1.280059	0.95282	1.275373	1.071532	1.318328	0.731797	1.278497	1.308956	1.756469	0.983279	1.746316	1.103553	1.8127010000000001	1.048883	1.8127010000000001	1.06216
10_031	1.339415	0.870815	1.348006	0.940324	1.29646	1.041073	1.2925550000000001	1.098867	1.368312	1.204302	1.400333	1.262877	1.4214200000000001	1.017643	1.411267	1.112925	1.480776	0.802868	1.523731	1.279278	1.869714	1.0106140000000001	1.864247	1.0980860000000001	1.943128	1.041073	1.9415660000000001	1.052007
10_032	1.500301	0.902836	1.476871	0.958287	1.484681	1.009052	1.486243	1.116049	1.462813	1.191025	1.500301	1.2269510000000001	1.59324	1.017643	1.583087	1.116049	1.60105	0.869253	1.570591	1.276154	1.9111070000000001	1.039511	1.904078	1.123859	1.936099	1.073094	1.936099	1.084028
10_033	1.283964	0.763818	1.2160170000000001	0.816926	1.07778	1.06997	1.0762180000000001	1.1715	1.219141	1.420639	1.287088	1.449536	1.214455	1.028577	1.213674	1.15588	1.376903	0.756008	1.337853	1.453441	1.818949	0.966097	1.826759	1.107458	1.914231	1.053569	1.914231	1.068408
10_034	1.262096	0.759132	1.198054	0.801306	1.059036	1.075437	1.074656	1.173062	1.181653	1.419077	1.240228	1.449536	1.243352	1.060598	1.24179	1.198054	1.333948	0.756008	1.2925550000000001	1.494834	1.907202	1.134793	1.892363	1.275373	1.977492	1.17931	1.977492	1.191025
10_035	1.144946	0.993432	1.1199540000000001	1.047321	1.0762180000000001	1.127764	1.0762180000000001	1.186339	1.1199540000000001	1.273811	1.151194	1.337072	1.183215	1.120735	1.178529	1.203521	1.237104	0.9434480000000001	1.209769	1.385494	1.576839	1.144165	1.573715	1.236323	1.60886	1.176186	1.60886	1.19493
10_036	1.484681	0.766161	1.461251	0.873158	1.344101	0.994994	1.349568	1.089495	1.451098	1.2269510000000001	1.483119	1.322233	1.523731	0.997337	1.525293	1.082466	1.622137	0.69509	1.642443	1.4128290000000001	2.180552	0.948134	2.180552	1.084028	2.277396	1.020767	2.277396	1.0324820000000001
10_037	1.337853	0.8145830000000001	1.323795	0.902836	1.308956	1.072313	1.319109	1.1527560000000001	1.401114	1.402676	1.458127	1.436259	1.4214200000000001	1.012176	1.439383	1.169938	1.488586	0.750541	1.484681	1.451098	1.92907	1.009052	1.920479	1.144165	2.025914	1.091057	2.025914	1.1090200000000001
10_038	1.345663	0.842699	1.297241	0.871596	1.159785	1.057474	1.149632	1.149632	1.228513	1.275373	1.283964	1.337072	1.313642	1.0543500000000001	1.31208	1.1715	1.399552	0.826298	1.337853	1.380808	1.828321	1.037168	1.8236350000000001	1.1715	1.895487	1.105896	1.895487	1.116049
10_039	1.319109	0.896588	1.2925550000000001	0.988746	1.310518	1.212893	1.35113	1.290212	1.355816	1.451098	1.414391	1.503425	1.430011	1.119173	1.461251	1.283183	1.436259	0.826298	1.494834	1.536227	2.041534	1.060598	2.059497	1.215236	2.11651	1.111363	2.11651	1.12464
10_040	1.1715	0.7872480000000001	1.159785	0.858319	1.034044	0.946572	1.034044	1.03092	1.121516	1.203521	1.14807	1.285526	1.231637	0.918456	1.223827	1.057474	1.344101	0.636515	1.3472250000000001	1.377684	1.922041	0.915332	1.923603	1.063722	2.011075	1.005147	2.014199	1.020767
10_041	1.339415	0.677127	1.266782	0.7052430000000001	1.080904	1.002023	1.086371	1.10121	1.258972	1.385494	1.329262	1.4346970000000001	1.263658	0.983279	1.255067	1.114487	1.430011	0.666974	1.418296	1.440945	1.99936	1.025453	1.987645	1.177748	2.111824	1.08559	2.111824	1.104334
10_042	1.190244	0.795839	1.1418220000000001	0.824736	1.069189	1.055912	1.064503	1.144165	1.087933	1.35894	1.161347	1.401114	1.165252	1.034044	1.156661	1.17931	1.213674	0.817707	1.213674	1.4128290000000001	1.644005	1.080904	1.644005	1.216798	1.704142	1.134793	1.70258	1.151194
10_043	1.260534	0.886435	1.223827	0.938762	1.155099	1.057474	1.162909	1.134793	1.231637	1.215236	1.282402	1.275373	1.273811	1.019205	1.272249	1.12464	1.333948	0.841137	1.3690930000000001	1.308956	1.731477	1.003585	1.724448	1.095743	1.803329	1.03873	1.803329	1.0543500000000001
10_044	1.399552	0.715396	1.33551	0.750541	1.245695	1.052007	1.26522	1.129326	1.396428	1.340196	1.451098	1.399552	1.379246	0.988746	1.399552	1.117611	1.4346970000000001	0.685718	1.474528	1.380808	1.965777	0.953601	1.962653	1.107458	2.062621	1.013738	2.061059	1.028577
10_045	1.330824	0.795839	1.290212	0.858319	1.225389	0.936419	1.216798	1.000461	1.263658	1.084028	1.297241	1.137917	1.339415	0.930171	1.340977	1.03092	1.408143	0.742731	1.396428	1.212893	1.721324	0.9598490000000001	1.7142950000000001	1.042635	1.776775	1.002023	1.776775	1.013738
10_046	1.19493	0.829422	1.151194	0.886435	1.094181	1.003585	1.099648	1.072313	1.144946	1.164471	1.176967	1.233199	1.203521	0.96844	1.206645	1.080904	1.278497	0.781	1.275373	1.285526	1.6158890000000001	0.9598490000000001	1.617451	1.066065	1.690865	1.016862	1.690865	1.03092
04_004	1.023352	0.7656000000000001	0.995918	0.805156	0.91872	0.8766120000000001	0.911064	0.93786	0.96976	1.039302	0.999108	1.072478	1.000384	0.863214	0.99209	0.94743	1.101188	0.69861	1.07184	1.13883	1.44507	0.901494	1.443794	0.974864	1.474418	0.94424	1.473142	0.952534
04_011	1.09098	0.780274	1.083962	0.8223820000000001	1.022714	0.894476	1.019524	0.945516	1.069288	1.008678	1.101826	1.056528	1.123518	0.872784	1.124794	0.952534	1.191784	0.724768	1.190508	1.093532	1.48335	0.85811	1.4820740000000001	0.927652	1.527372	0.882354	1.527372	0.89001
04_012	1.154142	0.771342	1.138192	0.78474	1.108844	0.860662	1.111396	0.897666	1.138192	0.986348	1.152866	1.001022	1.171368	0.863214	1.173282	0.918082	1.173282	0.748374	1.173282	1.008678	1.398496	0.865128	1.39722	0.911702	1.4176360000000001	0.884268	1.418912	0.89001
04_015	1.171368	0.774532	1.138192	0.828762	1.079496	0.895752	1.076306	0.942964	1.13245	1.020162	1.159884	1.073116	1.177748	0.869594	1.174558	0.954448	1.23772	0.722854	1.217304	1.118414	1.571394	0.895752	1.56948	0.9850720000000001	1.596276	0.936584	1.596276	0.94424
04_031	1.091618	0.773256	1.073754	0.810898	0.994642	0.872146	0.99209	0.907874	1.045682	0.970398	1.069288	1.012506	1.070564	0.863852	1.066098	0.9308420000000001	1.130536	0.754116	1.112034	1.043768	1.366596	0.888734	1.353198	0.951258	1.401686	0.917444	1.401686	0.9251
04_032	1.0973600000000001	0.831314	1.073754	0.863214	1.018248	0.949982	1.011868	1.016972	1.053338	1.099274	1.07822	1.145848	1.11012	0.942964	1.104378	1.029094	1.163074	0.805156	1.138192	1.184128	1.491006	0.967846	1.480798	1.04632	1.51844	0.997832	1.515888	1.007402
04_033	1.002298	0.78155	0.984434	0.833228	0.919996	0.913616	0.916806	0.96338	0.9825200000000001	1.08141	1.02718	1.108206	1.028456	0.907236	1.022714	0.994004	1.082686	0.738166	1.07503	1.166902	1.445708	0.918082	1.438052	0.996556	1.503766	0.945516	1.503766	0.954448
04_034	0.952534	0.718388	0.95381	0.773256	0.877888	0.882992	0.88044	0.952534	0.960828	1.024628	0.99209	1.073116	0.991452	0.85492	1.000384	0.939774	1.034198	0.634172	1.087152	1.113948	1.469952	0.790482	1.476332	0.882992	1.531838	0.83259	1.531838	0.841522
04_035	0.964018	0.8740600000000001	0.959552	0.901494	0.917444	0.962742	0.917444	0.994004	0.941688	1.037388	0.960828	1.058442	0.971036	0.938498	0.974226	0.989538	1.011868	0.83259	1.035474	1.087152	1.212838	0.93786	1.212838	0.9876240000000001	1.25686	0.948706	1.25686	0.953172
04_036	1.06227	0.702438	1.046958	0.734976	0.995918	0.793034	0.995918	0.842798	1.0431300000000001	0.897028	1.064822	0.927652	1.07503	0.780274	1.069288	0.849178	1.135002	0.675004	1.127984	0.971674	1.395306	0.793672	1.391478	0.847264	1.436776	0.812174	1.436776	0.818554
04_037	1.060356	0.770066	1.0431300000000001	0.7975	1.00485	0.865128	1.009316	0.898942	1.060356	0.945516	1.089704	0.971674	1.076944	0.843436	1.087152	0.898942	1.092894	0.729234	1.123518	1.001022	1.360854	0.817916	1.364682	0.868318	1.392754	0.834504	1.392754	0.844712
04_038	0.96976	0.733062	0.956362	0.7656000000000001	0.911064	0.830038	0.909788	0.872784	0.93786	0.94424	0.955086	0.97933	0.978692	0.81345	0.97295	0.878526	1.029732	0.704352	1.015058	1.01123	1.270896	0.815364	1.26962	0.877888	1.30152	0.847264	1.300244	0.857472
04_039	0.9889	0.809622	0.984434	0.828762	0.978692	0.894476	0.984434	0.920634	1.00804	0.990814	1.028456	1.013144	1.050148	0.859386	1.054614	0.9282900000000001	1.05908	0.745184	1.06227	1.039302	1.322574	0.859386	1.322574	0.914892	1.348732	0.877888	1.348732	0.885544
05_003	0.97295	0.853006	0.957638	0.88682	0.917444	0.926376	0.916806	0.961466	0.943602	1.022714	0.952534	1.060994	0.993366	0.919358	0.993366	0.990814	1.032284	0.810898	1.022714	1.094808	1.259412	0.969122	1.252394	1.016972	1.29195	0.978054	1.29195	0.9876240000000001
05_005	0.999108	0.74327	0.965294	0.786016	0.897666	0.853644	0.897666	0.897028	0.941688	0.970398	0.983158	1.021438	0.9889	0.83897	0.983158	0.912978	1.052062	0.719026	1.031008	1.058442	1.331506	0.8766120000000001	1.318108	0.9251	1.371062	0.897028	1.369148	0.904684
05_006	0.995918	0.764324	0.978692	0.806432	0.902132	0.863852	0.900856	0.90277	0.940412	0.971674	0.948068	1.01442	1.00166	0.853006	0.997194	0.935308	1.072478	0.731786	1.037388	1.052062	1.316194	0.888734	1.312366	0.948706	1.35575	0.914892	1.353198	0.923824
05_014	0.9825200000000001	0.701162	0.93467	0.734976	0.855558	0.847264	0.858748	0.90915	0.904046	1.021438	0.948068	1.064184	0.968484	0.824296	0.968484	0.923824	1.013782	0.668624	0.994642	1.112034	1.356388	0.87087	1.353198	0.958914	1.39084	0.917444	1.39084	0.9251
05_020	1.139468	0.771342	1.101826	0.8198300000000001	1.025266	0.912978	1.019524	0.952534	1.066098	1.059718	1.101188	1.122242	1.136916	0.888734	1.133726	0.983796	1.198164	0.71456	1.13245	1.14202	1.55034	0.942326	1.53758	1.03037	1.581602	0.977416	1.579688	0.9876240000000001
05_033	0.964018	0.783464	0.958276	0.83578	0.900856	0.914892	0.897666	0.961466	0.955086	1.045044	0.977416	1.0973600000000001	1.00485	0.88682	1.002298	0.986348	1.072478	0.731786	1.09417	1.131174	1.40998	0.90277	1.408704	0.980606	1.445708	0.932118	1.445708	0.942964
05_034	0.891924	0.748374	0.874698	0.815364	0.79112	0.872784	0.798138	0.914892	0.868956	0.971674	0.906598	1.032284	0.875974	0.850454	0.874698	0.932118	0.941688	0.719026	0.927014	1.041854	1.193698	0.859386	1.187956	0.920634	1.246014	0.885544	1.246014	0.894476
05_035	1.029732	0.766876	1.02399	0.80388	0.976778	0.865128	0.981244	0.901494	1.007402	0.94743	1.019524	0.974864	1.05908	0.83897	1.05589	0.903408	1.117776	0.718388	1.089704	1.027818	1.32066	0.830038	1.316194	0.885544	1.37489	0.850454	1.37489	0.859386
05_041	0.795586	0.619498	0.773894	0.67947	0.68904	0.736252	0.691592	0.786016	0.75603	0.86768	0.745822	0.922548	0.798776	0.73051	0.79112	0.807708	0.853006	0.591426	0.842798	0.954448	1.147124	0.764324	1.130536	0.840246	1.186042	0.80069	1.186042	0.81345
05_042	0.997832	0.67947	0.967208	0.721578	0.898304	0.834504	0.89639	0.878526	0.960828	1.012506	0.983158	1.0380260000000001	0.986986	0.801966	0.981244	0.88682	1.046958	0.67309	1.03675	1.050786	1.348732	0.828762	1.350008	0.918082	1.392754	0.863852	1.392754	0.872784
08_001	0.895114	0.659054	0.856834	0.739442	0.722216	0.879802	0.72094	0.96019	0.837694	1.096084	0.882354	1.187956	0.898942	0.865766	0.902132	0.9850720000000001	0.994004	0.597806	1.016334	1.267706	1.53439	0.821106	1.529924	0.964018	1.64285	0.900856	1.64285	0.909788
