# Supplementary material for: Ecomorphological Variation of the Wireworm Cephalic Capsule: Studying the Interaction of Environment and Geometric Shape
Source: PLoS One. 2014 Jul 8;9(7):e102059. doi: 10.1371/journal.pone.0102059 (PMC4086975; doi:10.1371/journal.pone.0102059)
Supplement: Table S3 — Average monthly temperatures and Rainfall. (XLSX) [file pone.0102059.s003.xlsx]

## Sheet: temperatures
Table S3: Average monthly temperatures and Rainfall
2009
	1	2	3	4	5	6	7	8	9	10	11	12	Average total
1. GAREŠNICA	-1.3	2.8	7.2	14.9	18.1	19.2	22.4	22.6	18.5	11.4	7.9	2.8	12.2083
2. LIPIK	1.5	2.5	7	14	18.2	19.6	22.7	22.4	18.2	11.2	8.2	3.8	12.4417
3. TOVARNIK	-1.1	2.8	7.4	15	18.6	19.5	23.3	22.8	19.5	12	8.8	3.9	12.7083
4. BOŠNJACI	-1.3	2.7	7.5	14.8	19.1	19.8	23.9	23.3	19.7	11.6	8.3	3.7	12.7583
5. SLATINA	-1.7	2.4	6.8	13.6	17.2	18.8	21.5	21.6	17.9	11.2	7.7	2.8	11.65
6. TEREZINO POLJE	-1.6	2.6	7.1	14.3	17.7	18.9	21.8	21.7	17.5	11.1	8.3	3.1	11.875
8. FERDINANDOVAC	-1.8	2.3	6.8	13.4	17.3	18.7	21.2	20.7	17	10.9	7.5	2.4	11.3667
10. OGULIN	-1.7	2.2	6.1	13.1	17.1	18.4	21.3	21.1	16.8	10.6	8.8	3.3	11.425
2010
	1	2	3	4	5	6	7	8	9	10	11	12	Average total
1. GAREŠNICA	-0.9	2	6.8	12.2	16.4	20.2	23.3	20.9	14.9	9	8.9	0	11.1417
2. LIPIK	-0.5	1.8	6.8	12.1	16.5	20.2	23	21.2	15.1	9	8.6	0.9	11.225
3. TOVARNIK	-0.3	2.1	7.4	12.6	17	20.3	23.3	21.8	16.1	9.5	9.6	1	11.7
4. BOŠNJACI	0	2.4	7.5	12.8	17.2	20.8	23.8	22.5	16.2	9.4	9.2	1.2	11.9167
5. SLATINA	-1.4	0.7	6.7	11.9	16.1	19.6	22.3	20.2	14.5	8.4	8	0.5	10.625
6. TEREZINO POLJE	-1.2	1.2	7	11.7	16.3	19.8	22.9	20.7	14.9	8.4	9	0.3	10.9167
8. FERDINANDOVAC	-1.2	1	6.3	11.2	16.2	19.7	22.2	19.8	14.3	8.3	8.3	-0.3	10.4833
10. OGULIN	-1.9	1.7	5.7	10.7	14.9	19	21.8	19.2	13.6	9	8.7	0.1	10.2083
2011
	1	2	3	4	5	6	7	8	9	10	11	12	Average total
1. GAREŠNICA	1.6	0.9	6.9	13.6	16.9	21.3	22	23	19.9	10.1	2.6	3.4	11.85
2. LIPIK	1.7	0.9	6.6	13.1	16.2	21	22.6	22.8	19.4	9.9	2.3	3.7	11.6833
3. TOVARNIK	1.1	0.8	6.8	13.9	17	21.3	22.5	23.2	20.8	11.2	3	4.1	12.1417
4. BOŠNJACI	0.9	0.8	7.2	14.2	16.8	21.6	23	23.9	20.9	11.1	2.7	4	12.2583
5. SLATINA	1.2	0.5	6.4	12.9	15.8	20.6	21.2	21.4	18.9	9.9	1.8	3.2	11.15
6. TEREZINO POLJE	1.8	0.6	6.4	13	15.9	20.6	21.7	21.7	18.8	10.1	1.9	3.7	11.35
8. FERDINANDOVAC	1.6	0.5	5.9	12.8	15.6	20.4	21	21.1	18.1	9.5	2.1	3.2	10.9833
10. OGULIN	1.8	0.7	5.9	12.2	15.1	19.1	20.6	21	17.8	9.3	3.1	3.9	10.875
2012
	1	2	3	4	5	6	7	8	9	10	11	12	Average total
1. GAREŠNICA	2.2	-2.2	9.4	12.6	16.7	22.4	24.1	24.1	18.1	11.6	8.8	1.1	12.4083
2. LIPIK	1.8	-3	8.3	12.5	16.4	22.2	24.5	23.7	18.1	11.5	9.4	1.2	12.2167
3. TOVARNIK	2.5	-3.4	9.4	13.2	17.3	22.9	25.3	24.4	19.6	12.6	9.6	0.8	12.85
4. BOŠNJACI	2.4	-3.1	9.5	13.2	17.2	23.1	25.8	25.1	19.5	12.4	9.6	0.9	12.9667
5. SLATINA	2.4	-3.8	8.6	12.2	16.1	21.7	23.8	22.9	17.6	11.4	8.5	0.3	11.8083
6. TEREZINO POLJE	2.4	-2.9	8.4	12.3	16.3	21.6	23.4	22.7	17.7	11.2	8.6	0.5	11.85
8. FERDINANDOVAC	2.5	-3	8	12	16	20.9	22.8	22	17.3	11	8.1	0.5	11.5083
10. OGULIN	1.9	-3.3	8.4	11.3	14.8	21.3	22.5	22.4	16	11.1	9.2	1.7	11.4417
2013
	1	2	3	4	5	6	7	8	9	10	11	12	Average total
1. GAREŠNICA	1	1.8	4.5	13.1	16.5	20	23.2	22.4	15.4	13.3	6.9	2.8	11.7417
2. LIPIK	2	1.8	5.1	13.5	16.7	19.9	23	22.7	16.1	13.1	6.6	2.5	11.9167
3. TOVARNIK	2.7	3.2	5.8	13.9	17	20.3	23.1	23	16.1	13.9	7.9	1.5	12.3667
4. BOŠNJACI	2.8	3.2	5.9	14	17.1	20.8	23.4	23.6	16.5	13.7	7.9	1.7	12.55
5. SLATINA	1.2	2.2	4.4	12.7	16.4	19.2	22.6	22	15.2	13.2	7.1	1.7	11.4917
6. TEREZINO POLJE	1.6	2.2	4.2	12.6	16.4	19.6	22.5	21.7	15.5	13.4	7	2.2	11.575
8. FERDINANDOVAC	1.3	2	4	12.1	15.9	19	21.4	20.6	14.8	12.7	7	1.8	11.05
10. OGULIN	1.6	0.8	2.7	11.6	14.3	18.7	21.5	21	14.8	12.8	6.7	3.7	10.85
AVERAGE Temperature 2009-2013
1. GAREŠNICA	11.87
2. LIPIK	11.8967
3. TOVARNIK	12.3533
4. BOŠNJACI	12.49
5. SLATINA	11.2688
6. TEREZINO POLJE	11.5133
8. FERDINANDOVAC	11.0783
10. OGULIN	10.96

## Sheet: rainfall
Table S2: Average monthly temperatures and Rainfall
2009
	1	2	3	4	5	6	7	8	9	10	11	12	Average Rainfall
1. GAREŠNICA	72.3	28.2	36	23.5	82	67.1	56.9	39.3	25.3	70.7	86.6	82.5	55.8667
2. LIPIK	73.4	33.9	43.4	30.1	40.8	133.1	62.9	37.5	12.4	72.6	80.7	102.6	60.2833
3. TOVARNIK	36.95	37.35	27.975	42.025	89.2	43.5	52.6	7.75	28.85	50.925	28.625	46.2	40.9958
4. BOŠNJACI	67.8	52.1	57.3	20.3	46.6	79.3	23.6	61.1	0.7	72.2	57.2	129.9	55.675
5. SLATINA	60.3	41.5	27.5	20.4	41.9	50.6	66.1	31.5	8.1	80.4	79.7	95	50.25
6. TEREZINO POLJE	87.4	39.4	33.1	36.2	38.8	85.1	66.1	28.5	28.4	92.5	85.2	115.6	61.3583
8. FERDINANDOVAC	69.2	33.7	42.8	24.9	46.9	135.9	53.3	35.4	27.2	106.5	67.9	99.1	61.9
10. OGULIN	150.9	119.9	138.6	193.3	40.8	72.9	83.1	57.4	61.6	165.7	120.4	256.5	121.758
2010
	1	2	3	4	5	6	7	8	9	10	11	12	Average Rainfall
1. GAREŠNICA	87.4	64.2	54.8	51.8	130.7	143.6	74.9	55.3	144.4	39.1	74.8	44.3	80.4417
2. LIPIK	102	86.8	50.6	73.4	141.8	240.3	67.2	79.1	191.4	52.1	85.7	76.2	103.883
3. TOVARNIK	30.8	35.8	12.8	45.1	77	30.5	46.3	2.2	12.8	55.8	43.4	62	37.875
4. BOŠNJACI	91.3	77.6	67.1	52	177.7	274.6	57	58.8	90.5	69.9	68.8	79.7	97.0833
5. SLATINA	86.4	61.2	48.3	76.7	159.9	185.8	46.5	46.4	214.7	61.5	70.9	51.2	92.4583
6. TEREZINO POLJE	91.6	69.1	51.4	78.8	182.7	242.4	47.8	79.4	243.7	64.7	85	66.2	108.567
8. FERDINANDOVAC	67.1	62.3	41.2	60.5	148.7	192	58.3	119.9	239.2	49.6	76	60.9	97.975
10. OGULIN	193.6	157.1	106.2	101.8	197.6	179.9	88	121.3	203.1	105.2	188.1	203.3	153.767
2011
	1	2	3	4	5	6	7	8	9	10	11	12	Average Rainfall
1. GAREŠNICA	8.8	13.5	20.7	8.4	15.3	45.8	98.5	29.1	20	46.9	53.4	79.9	36.6917
2. LIPIK	14.1	14.6	36.7	14.8	46.5	70.1	128.1	21	23.6	56.9	55.5	87.1	47.4167
3. TOVARNIK	26.9	23.3	22.2	20.5	63.5	41.6	73.2	3	10.5	35.5	0.8	55.8	31.4
4. BOŠNJACI	46.1	37.6	27.8	18.9	50.4	29.5	96.2	27.3	18.5	38.1	7.9	69.5	38.9833
5. SLATINA	20.8	21.2	26.8	18.8	44.1	46.3	145.3	39.8	11.6	45.5	0.5	71.5	41.0167
6. TEREZINO POLJE	15.5	21.7	27.5	15.7	26	56.4	157.9	39	27.5	63.7	0.8	100.5	46.0167
8. FERDINANDOVAC	9.9	13	16	20.2	30.1	90.7	55.3	31.8	19.5	69.7	54.3	90	41.7083
10. OGULIN	70.7	38	64.2	83.7	111.3	126.8	138.4	49.4	74.6	150.4	10.4	223	95.075
2012
	1	2	3	4	5	6	7	8	9	10	11	12	Average Rainfall
1. GAREŠNICA	29.8	43.7	6.7	55.8	112.9	103.2	37.6	7.9	97.9	71.5	52.4	113.1	61.0417
2. LIPIK	35.8	61.2	10.9	61.9	104.9	93.9	39	10.4	90.3	85.3	55.4	112.5	63.4583
3. TOVARNIK	34.6	48.3	3.3	69.7	90.5	19.4	19.3	1.4	15	48.1	29.6	63.9	36.925
4. BOŠNJACI	39.7	61.6	5.2	92.8	87.8	43.2	13.5	3.2	22.4	62.8	41	95.9	47.425
5. SLATINA	31.4	44.5	0.8	35.1	118.1	67.6	32.5	7.2	90.5	84.4	57.5	127.8	58.1167
6. TEREZINO POLJE	37.6	63.6	2.6	46.7	130.2	87.8	37.3	4.2	101.6	85	76.7	143.2	68.0417
8. FERDINANDOVAC	29.3	45.4	5.2	29.3	87.7	61.1	56.5	4.1	77	68.4	73.5	126.1	55.3
10. OGULIN	32.9	96.2	4	97.6	185.7	65.2	55.2	47.1	306.9	161.8	236.6	159.2	120.7
2013
	1	2	3	4	5	6	7	8	9	10	11	12	Average Rainfall
1. GAREŠNICA	90.3	101.4	94.4	50.4	61.6	53.5	20.2	42.6	89.1	17.2	98.7	2	60.1167
2. LIPIK	89.1	121.3	75	67.4	57.7	44.9	166.6	47.3	92	35.2	143.2	1.5	78.4333
3. TOVARNIK	55.5	42	73.6	32.8	125.8	82.5	71.6	24.4	77.1	64.3	40.7	3.1	57.7833
4. BOŠNJACI	73.6	75.8	102.4	37.6	139.1	63.1	65.5	18.6	66.6	73.6	68.8	3.4	65.675
5. SLATINA	59.2	110.9	95.5	55.1	56.1	68.5	13.7	74	114.6	25.3	118.4	1	66.025
6. TEREZINO POLJE	86.2	106.4	126.3	60.9	59.2	75.4	45.9	55.5	110	20.5	146.2	1.6	74.5083
8. FERDINANDOVAC	102.8	74.5	130.7	55.5	71.2	41.4	46.2	80.7	142.3	18.8	152.6	3.5	76.6833
10. OGULIN	280.5	242.1	238.6	88.2	161.9	55	56.9	78.4	159.6	64.8	381.1	47.6	154.558
Average Rainfall 2009-2013
1. GAREŠNICA	58.8317
2. LIPIK	70.695
3. TOVARNIK	40.9958
4. BOŠNJACI	60.9683
5. SLATINA	61.5733
6. TEREZINO POLJE	71.6983
8. FERDINANDOVAC	66.7133
10. OGULIN	129.172
